# Supplementary material for: Spatial self-segregation of pioneer cyanobacterial species drives microbiome organization in biocrusts
Source: ISME Commun. 2022 Nov 16;2:114. doi: 10.1038/s43705-022-00199-0 (PMC9723579; doi:10.1038/s43705-022-00199-0)
Supplement: Supplementary file 2 — Table S2 [file 43705_2022_199_MOESM2_ESM.xlsx]

## Sheet: Bulk Soil
Sequence Designation	Bulk Soil 1	Bulk Soil 2	Bulk Soil 3	Bulk Soil 4	Bulk Soil 5		Taxonomic and Functional Assigment					References
						Sum	Genus	Phylum	Oligo/Copio	Rhizosphere
55d294613e5145693b358304624e61ab	599	491	533	653	503	2779	Microvirga	Proteobacteria	Copiotrophic	Yes	1	Adrian Ho, D. Paolo Di Lonardo, Paul L. E. Bodelier, Revisiting life strategy concepts in environmental microbial ecology, FEMS Microbiology Ecology, Volume 93, Issue 3, March 2017, fix006, https://doi.org/10.1093/femsec/fix006	2	Li, J., Gao, R., Chen, Y., Xue, D., Han, J., Wang, J., Dai, Q., Lin, M., Ke, X., Zhang, W., 2020. Isolation and Identification of Microvirga thermotolerans HR1, a Novel Thermo-Tolerant Bacterium, and Comparative Genomics among Microvirga Species. Microorganisms 8, 101. https://doi.org/10.3390/microorganisms8010101
9ebd4d47c25e82ab5fff6ca85f1ad499	311	359	534	583	419	2206	Rubellimicrobium	Proteobacteria	Copiotrophic	Yes	1	Adrian Ho, D. Paolo Di Lonardo, Paul L. E. Bodelier, Revisiting life strategy concepts in environmental microbial ecology, FEMS Microbiology Ecology, Volume 93, Issue 3, March 2017, fix006, https://doi.org/10.1093/femsec/fix006	2	Schreiter, S., Ding, G.-C., Heuer, H., Neumann, G., Sandmann, M., Grosch, R., Kropf, S., Smalla, K., 2014. Effect of the soil type on the microbiome in the rhizosphere of field-grown lettuce. Frontiers in Microbiology 5.
59d9c9ea8c5a878b2a30c364fade7c4d	558	344	405	295	348	1950	Methylobacterium	Proteobacteria	Copiotrophic	Yes	1	Chiba, A.; Uchida, Y.; Kublik, S.; Vestergaard, G.; Buegger, F.; Schloter, M.; Schulz, S. Soil Bacterial Diversity Is Positively Correlated with Decomposition Rates during Early Phases of Maize Litter Decomposition. Microorganisms 2021, 9, 357. https://doi.org/10.3390/ microorganisms9020357	2	Egamberdieva, D., Wirth, S., Alqarawi, A. A., & Abd Allah, E. F. (2015). Salt tolerant Methylobacterium mesophilicum showed viable colonization abilities in the plant rhizosphere. Saudi journal of biological sciences, 22(5), 585–590. https://doi.org/10.1016/j.sjbs.2015.06.029
0001d123420b59585627edf5a1292ae8	533	326	295	415	301	1870	Microvirga	Proteobacteria	Copiotrophic	Yes	1	Adrian Ho, D. Paolo Di Lonardo, Paul L. E. Bodelier, Revisiting life strategy concepts in environmental microbial ecology, FEMS Microbiology Ecology, Volume 93, Issue 3, March 2017, fix006, https://doi.org/10.1093/femsec/fix006	2	Li, J., Gao, R., Chen, Y., Xue, D., Han, J., Wang, J., Dai, Q., Lin, M., Ke, X., Zhang, W., 2020. Isolation and Identification of Microvirga thermotolerans HR1, a Novel Thermo-Tolerant Bacterium, and Comparative Genomics among Microvirga Species. Microorganisms 8, 101. https://doi.org/10.3390/microorganisms8010101
4d4158f111abb8fcce65b0b0c2c00bee	212	231	422	236	456	1557	Rubellimicrobium	Proteobacteria	Copiotrophic	Yes	1	Adrian Ho, D. Paolo Di Lonardo, Paul L. E. Bodelier, Revisiting life strategy concepts in environmental microbial ecology, FEMS Microbiology Ecology, Volume 93, Issue 3, March 2017, fix006, https://doi.org/10.1093/femsec/fix006	2	Schreiter, S., Ding, G.-C., Heuer, H., Neumann, G., Sandmann, M., Grosch, R., Kropf, S., Smalla, K., 2014. Effect of the soil type on the microbiome in the rhizosphere of field-grown lettuce. Frontiers in Microbiology 5.
205e9006842d47d1a2d1caf6a96e0c88	273	216	221	213	196	1119	Microvirga	Proteobacteria	Copiotrophic	Yes	1	Adrian Ho, D. Paolo Di Lonardo, Paul L. E. Bodelier, Revisiting life strategy concepts in environmental microbial ecology, FEMS Microbiology Ecology, Volume 93, Issue 3, March 2017, fix006, https://doi.org/10.1093/femsec/fix006	2	Li, J., Gao, R., Chen, Y., Xue, D., Han, J., Wang, J., Dai, Q., Lin, M., Ke, X., Zhang, W., 2020. Isolation and Identification of Microvirga thermotolerans HR1, a Novel Thermo-Tolerant Bacterium, and Comparative Genomics among Microvirga Species. Microorganisms 8, 101. https://doi.org/10.3390/microorganisms8010101
8df2b2e6c1cb64bd18b81d5bae7f0898	186	123	229	228	225	991	Massilia	Proteobacteria	Copiotrophic	Yes	1	Bledsoe, R.B., Goodwillie, C., Peralta, A.L., 2020. Long-term nutrient enrichment of an oligotroph-dominated wetland increases bacterial diversity in bulk soils and plant rhizospheres. https://doi.org/10.1101/2020.01.08.899781	2	Ofek, M., Hadar, Y., Minz, D., 2012. Ecology of Root Colonizing Massilia (Oxalobacteraceae). PLOS ONE 7, e40117. https://doi.org/10.1371/journal.pone.0040117
0daf18761540fabc4ddd7b0e44890d04	90	157	124	278	170	819	Nitrososphaera	Archaea - TACK	Copiotrophic	Yes	1	Ma, B., Cai, Y., Bork, E.W., Chang, S.X., 2018. Defoliation intensity and elevated precipitation effects on microbiome and interactome depend on site type in northern mixed-grass prairie. Soil Biology and Biochemistry 122, 163–172. https://doi.org/10.1016/j.soilbio.2018.04.015	2	Zhou, Y., Lambrides, C.J., Li, J., Xu, Q., Toh, R., Tian, S., Yang, P., Yang, H., Ryder, M., Denton, M.D., 2020. Nitrifying Microbes in the Rhizosphere of Perennial Grasses Are Modified by Biological Nitrification Inhibition. Microorganisms 8, 1687. https://doi.org/10.3390/microorganisms8111687
0412cc24e1ad6b835e85b3f45da4b27d	155	160	134	142	166	757	Microvirga	Proteobacteria	Copiotrophic	Yes	1	Adrian Ho, D. Paolo Di Lonardo, Paul L. E. Bodelier, Revisiting life strategy concepts in environmental microbial ecology, FEMS Microbiology Ecology, Volume 93, Issue 3, March 2017, fix006, https://doi.org/10.1093/femsec/fix006	2	Li, J., Gao, R., Chen, Y., Xue, D., Han, J., Wang, J., Dai, Q., Lin, M., Ke, X., Zhang, W., 2020. Isolation and Identification of Microvirga thermotolerans HR1, a Novel Thermo-Tolerant Bacterium, and Comparative Genomics among Microvirga Species. Microorganisms 8, 101. https://doi.org/10.3390/microorganisms8010101
f8bbf7fc44aee3bca26464f19231efd8	481	69	69	63	61	743	Uncultured Sphingobacteriales	Bacteroidetes	Copiotrophic	-	1	Bledsoe, R.B., Goodwillie, C., Peralta, A.L., 2020. Long-term nutrient enrichment of an oligotroph-dominated wetland increases bacterial diversity in bulk soils and plant rhizospheres. https://doi.org/10.1101/2020.01.08.899781	2
aa980be936816779e585eb839cc05879	111	82	143	187	128	651	Krasilnikovia	Actinobacteria	Copiotrophic	Yes	1	Adrian Ho, D. Paolo Di Lonardo, Paul L. E. Bodelier, Revisiting life strategy concepts in environmental microbial ecology, FEMS Microbiology Ecology, Volume 93, Issue 3, March 2017, fix006, https://doi.org/10.1093/femsec/fix006	2	Van Hop, D., Sakiyama, Y., Binh, C.T.T., Otoguro, M., Hang, D.T., Miyadoh, S., Luong, D.T., Ando, K., 2011. Taxonomic and ecological studies of actinomycetes from Vietnam: isolation and genus-level diversity. J Antibiot 64, 599–606. https://doi.org/10.1038/ja.2011.40
c04e3ba28c560c42f3d4f6686f41070f	78	135	166	113	104	596	Methylobacterium	Proteobacteria	Copiotrophic	Yes	1	Chiba, A.; Uchida, Y.; Kublik, S.; Vestergaard, G.; Buegger, F.; Schloter, M.; Schulz, S. Soil Bacterial Diversity Is Positively Correlated with Decomposition Rates during Early Phases of Maize Litter Decomposition. Microorganisms 2021, 9, 357. https://doi.org/10.3390/ microorganisms9020357	2	Egamberdieva, D., Wirth, S., Alqarawi, A. A., & Abd Allah, E. F. (2015). Salt tolerant Methylobacterium mesophilicum showed viable colonization abilities in the plant rhizosphere. Saudi journal of biological sciences, 22(5), 585–590. https://doi.org/10.1016/j.sjbs.2015.06.029
a0b84d1e743c5c63fa472ebb0e5f920e	132	145	58	147	80	562	Vitosangium	Proteobacteria	Copiotrophic	No	1	Li, F., Chen, L., Zhang, J., Yin, J., Huang, S., 2017. Bacterial Community Structure after Long-term Organic and Inorganic Fertilization Reveals Important Associations between Soil Nutrients and Specific Taxa Involved in Nutrient Transformations. Frontiers in Microbiology 8.	2
7b862991280c2d3dda6f4ece0fc5a180	42	90	175	107	112	526	Rubellimicrobium	Proteobacteria	Copiotrophic	Yes	1	Adrian Ho, D. Paolo Di Lonardo, Paul L. E. Bodelier, Revisiting life strategy concepts in environmental microbial ecology, FEMS Microbiology Ecology, Volume 93, Issue 3, March 2017, fix006, https://doi.org/10.1093/femsec/fix006	2	Schreiter, S., Ding, G.-C., Heuer, H., Neumann, G., Sandmann, M., Grosch, R., Kropf, S., Smalla, K., 2014. Effect of the soil type on the microbiome in the rhizosphere of field-grown lettuce. Frontiers in Microbiology 5.
53abe40935cf07a0e6d7e56d867db225	90	111	123	129	47	500	Racemicystis	Proteobacteria	Copiotrophic	No	1	Moradi, A., Ebrahimipour, G.H., Mohr, K.I., Kämpfer, P., Glaeser, S.P., Hennessen, F., Gemperlein, K., Awal, R.P., Wolf, C., Müller, R., Wink, J. 2017, n.d. Racemicystis persica sp. nov., a myxobacterium from soil. International Journal of Systematic and Evolutionary Microbiology 67, 472–478. https://doi.org/10.1099/ijsem.0.001655	2
c540cab86cd7f74ef6670c127b1bdcf8	147	0	0	197	153	497	Sphingomonas	Proteobacteria	Copiotrophic	Yes	1	Bledsoe, R.B., Goodwillie, C., Peralta, A.L., 2020. Long-term nutrient enrichment of an oligotroph-dominated wetland increases bacterial diversity in bulk soils and plant rhizospheres. https://doi.org/10.1101/2020.01.08.899781	2	Luo Y, Wang F, Huang Y, Zhou M, Gao J, Yan T, Sheng H, An L. Sphingomonas sp. Cra20 Increases Plant Growth Rate and Alters Rhizosphere Microbial Community Structure of Arabidopsis thaliana Under Drought Stress. Front Microbiol. 2019 Jun 5;10:1221. doi: 10.3389/fmicb.2019.01221. PMID: 31231328; PMCID: PMC6560172.
ff5ef496a672dbe0351150ae58066db8	88	121	112	96	62	479	Microvirga	Proteobacteria	Copiotrophic	Yes	1	Adrian Ho, D. Paolo Di Lonardo, Paul L. E. Bodelier, Revisiting life strategy concepts in environmental microbial ecology, FEMS Microbiology Ecology, Volume 93, Issue 3, March 2017, fix006, https://doi.org/10.1093/femsec/fix006	2	Li, J., Gao, R., Chen, Y., Xue, D., Han, J., Wang, J., Dai, Q., Lin, M., Ke, X., Zhang, W., 2020. Isolation and Identification of Microvirga thermotolerans HR1, a Novel Thermo-Tolerant Bacterium, and Comparative Genomics among Microvirga Species. Microorganisms 8, 101. https://doi.org/10.3390/microorganisms8010101
1610fbb6677fe5b73db2a38b50d26753	0	139	205	135	0	479	Rubellimicrobium	Proteobacteria	Copiotrophic	Yes	1	Adrian Ho, D. Paolo Di Lonardo, Paul L. E. Bodelier, Revisiting life strategy concepts in environmental microbial ecology, FEMS Microbiology Ecology, Volume 93, Issue 3, March 2017, fix006, https://doi.org/10.1093/femsec/fix006	2	Schreiter, S., Ding, G.-C., Heuer, H., Neumann, G., Sandmann, M., Grosch, R., Kropf, S., Smalla, K., 2014. Effect of the soil type on the microbiome in the rhizosphere of field-grown lettuce. Frontiers in Microbiology 5.
9040d5d40fe497a9fcac575b753a342b	53	109	78	88	93	421	Microvirga	Proteobacteria	Copiotrophic	Yes	1	Adrian Ho, D. Paolo Di Lonardo, Paul L. E. Bodelier, Revisiting life strategy concepts in environmental microbial ecology, FEMS Microbiology Ecology, Volume 93, Issue 3, March 2017, fix006, https://doi.org/10.1093/femsec/fix006	2	Li, J., Gao, R., Chen, Y., Xue, D., Han, J., Wang, J., Dai, Q., Lin, M., Ke, X., Zhang, W., 2020. Isolation and Identification of Microvirga thermotolerans HR1, a Novel Thermo-Tolerant Bacterium, and Comparative Genomics among Microvirga Species. Microorganisms 8, 101. https://doi.org/10.3390/microorganisms8010101
ef76d999407bb34924cbd2c0d163b9c8	122	49	106	54	78	409	Segetibacter	Bacteroidetes	Copiotrophic	Yes	1	An DS, Lee HG, Im WT, Liu QM, Lee ST. Segetibacter koreensis gen. nov., sp. nov., a novel member of the phylum Bacteroidetes, isolated from the soil of a ginseng field in South Korea. Int J Syst Evol Microbiol. 2007 Aug;57(Pt 8):1828-1833. doi: 10.1099/ijs.0.64803-0. PMID: 17684266.	2	Zhang, W., Zhang, B., Deng, J., Li, L., Yi, T., Hong, Y., 2021. The resistance of peanut to soil-borne pathogens improved by rhizosphere probiotics under calcium treatment. BMC Microbiology 21, 299. https://doi.org/10.1186/s12866-021-02355-3
a43e85aa24c45f316b54a20a11ca82ac	135	77	65	75	53	405	Methylobacterium	Proteobacteria	Copiotrophic	Yes	1	Chiba, A.; Uchida, Y.; Kublik, S.; Vestergaard, G.; Buegger, F.; Schloter, M.; Schulz, S. Soil Bacterial Diversity Is Positively Correlated with Decomposition Rates during Early Phases of Maize Litter Decomposition. Microorganisms 2021, 9, 357. https://doi.org/10.3390/ microorganisms9020357	2	Egamberdieva, D., Wirth, S., Alqarawi, A. A., & Abd Allah, E. F. (2015). Salt tolerant Methylobacterium mesophilicum showed viable colonization abilities in the plant rhizosphere. Saudi journal of biological sciences, 22(5), 585–590. https://doi.org/10.1016/j.sjbs.2015.06.029
e28c64e8d190caf40061ff23623f01c6	299	12	0	93	0	404	Uncultured Firmicutes	Firmicutes	Copiotrophic	-	1	Cleveland, C.C., Nemergut, D.R., Schmidt, S.K., Townsend, A.R., 2007. Increases in soil respiration following labile carbon additions linked to rapid shifts in soil microbial community composition. Biogeochemistry 82, 229–240. https://doi.org/10.1007/s10533-006-9065-z	2
f4ecdee166a4cf24138a031119d72749	75	86	0	105	137	403	Microvirga	Proteobacteria	Copiotrophic	Yes	1	Adrian Ho, D. Paolo Di Lonardo, Paul L. E. Bodelier, Revisiting life strategy concepts in environmental microbial ecology, FEMS Microbiology Ecology, Volume 93, Issue 3, March 2017, fix006, https://doi.org/10.1093/femsec/fix006	2	Li, J., Gao, R., Chen, Y., Xue, D., Han, J., Wang, J., Dai, Q., Lin, M., Ke, X., Zhang, W., 2020. Isolation and Identification of Microvirga thermotolerans HR1, a Novel Thermo-Tolerant Bacterium, and Comparative Genomics among Microvirga Species. Microorganisms 8, 101. https://doi.org/10.3390/microorganisms8010101
5cf37e80516a615f77bd5e97f18ae417	0	99	137	0	130	366	Sphingomonas	Proteobacteria	Copiotrophic	Yes	1	Bledsoe, R.B., Goodwillie, C., Peralta, A.L., 2020. Long-term nutrient enrichment of an oligotroph-dominated wetland increases bacterial diversity in bulk soils and plant rhizospheres. https://doi.org/10.1101/2020.01.08.899781	2	Luo Y, Wang F, Huang Y, Zhou M, Gao J, Yan T, Sheng H, An L. Sphingomonas sp. Cra20 Increases Plant Growth Rate and Alters Rhizosphere Microbial Community Structure of Arabidopsis thaliana Under Drought Stress. Front Microbiol. 2019 Jun 5;10:1221. doi: 10.3389/fmicb.2019.01221. PMID: 31231328; PMCID: PMC6560172.
6ffd2e092c0b9aadda96c20d0655a062	274	0	0	77	0	351	Tumebacillus	Firmicutes	Copiotrophic	Yes	1	Bledsoe, R.B., Goodwillie, C., Peralta, A.L., 2020. Long-term nutrient enrichment of an oligotroph-dominated wetland increases bacterial diversity in bulk soils and plant rhizospheres. https://doi.org/10.1101/2020.01.08.899781	2	Chaudhari, D., Rangappa, K., Das, A., Layek, J., Basavaraj, S., Kandpal, B.K., Shouche, Y., Rahi, P., 2020. Pea (Pisum sativum l.) Plant Shapes Its Rhizosphere Microbiome for Nutrient Uptake and Stress Amelioration in Acidic Soils of the North-East Region of India. Frontiers in Microbiology 11.
0b354fe04fde373a9e2cd064ff1d424e	50	47	105	54	90	346	Rubellimicrobium	Proteobacteria	Copiotrophic	Yes	1	Adrian Ho, D. Paolo Di Lonardo, Paul L. E. Bodelier, Revisiting life strategy concepts in environmental microbial ecology, FEMS Microbiology Ecology, Volume 93, Issue 3, March 2017, fix006, https://doi.org/10.1093/femsec/fix006	2	Schreiter, S., Ding, G.-C., Heuer, H., Neumann, G., Sandmann, M., Grosch, R., Kropf, S., Smalla, K., 2014. Effect of the soil type on the microbiome in the rhizosphere of field-grown lettuce. Frontiers in Microbiology 5.
8befccc59b2a8e4386a2a4cdf197ee58	42	0	112	127	58	339	Sphingomonas	Proteobacteria	Copiotrophic	Yes	1	Bledsoe, R.B., Goodwillie, C., Peralta, A.L., 2020. Long-term nutrient enrichment of an oligotroph-dominated wetland increases bacterial diversity in bulk soils and plant rhizospheres. https://doi.org/10.1101/2020.01.08.899781	2	Luo Y, Wang F, Huang Y, Zhou M, Gao J, Yan T, Sheng H, An L. Sphingomonas sp. Cra20 Increases Plant Growth Rate and Alters Rhizosphere Microbial Community Structure of Arabidopsis thaliana Under Drought Stress. Front Microbiol. 2019 Jun 5;10:1221. doi: 10.3389/fmicb.2019.01221. PMID: 31231328; PMCID: PMC6560172.
3316d38f86d15cdde2e25369aa0f46e8	0	53	183	91	0	327	Uncultured Sphingobacteriales	Bacteroidetes	Copiotrophic	-	1	Bledsoe, R.B., Goodwillie, C., Peralta, A.L., 2020. Long-term nutrient enrichment of an oligotroph-dominated wetland increases bacterial diversity in bulk soils and plant rhizospheres. https://doi.org/10.1101/2020.01.08.899781	2
7ff346973a282aa55de296afdb5d74af	72	75	72	48	57	324	Paeniglutamicibacter	Actinobacteria	Copiotrophic	Yes	1	Sakdapetsiri C, Kuntaveesuk A, Ngaemthao W, Suriyachadkun C, Muangchinda C, Chavanich S, Viyakarn V, Chen B, Pinyakong O. Paeniglutamicibacter terrestris sp. nov., isolated from phenanthrene-degrading consortium enriched from Antarctic soil. Int J Syst Evol Microbiol. 2019 Jun;71(3). doi: 10.1099/ijsem.0.004689. Epub 2021 Feb 8. PMID: 33555249.	2	Xu, T., Jiang, W., Qin, D., Liu, T., Zhang, J., Chen, W., Gao, L., 2021. Characterization of the microbial communities in wheat tissues and rhizosphere soil caused by dwarf bunt of wheat. Sci Rep 11, 5773. https://doi.org/10.1038/s41598-021-85281-8
d1c9bad36a72df1b37b5692c5e6ceeae	0	117	68	124	0	309	Flaviaesturariibacter	Bacteroidetes	Copiotrophic	No	1	Okiria, J., Lee, J.-J., Park, S.-J., Lee, Y.-H., Lee, S.-Y., Park, S., Kim, B.-O., Ten, L.N., Jung, H.-Y. 2017, n.d. Flaviaesturariibacter terrae sp. nov., isolated from mountain soil. International Journal of Systematic and Evolutionary Microbiology 67, 2660–2664. https://doi.org/10.1099/ijsem.0.001996	2
25ba565dc0f629513a9671d66e575b17	60	53	59	75	62	309	Microvirga	Proteobacteria	Copiotrophic	Yes	1	Adrian Ho, D. Paolo Di Lonardo, Paul L. E. Bodelier, Revisiting life strategy concepts in environmental microbial ecology, FEMS Microbiology Ecology, Volume 93, Issue 3, March 2017, fix006, https://doi.org/10.1093/femsec/fix006	2	Li, J., Gao, R., Chen, Y., Xue, D., Han, J., Wang, J., Dai, Q., Lin, M., Ke, X., Zhang, W., 2020. Isolation and Identification of Microvirga thermotolerans HR1, a Novel Thermo-Tolerant Bacterium, and Comparative Genomics among Microvirga Species. Microorganisms 8, 101. https://doi.org/10.3390/microorganisms8010101
226a892ae845e38752979bd8936637fb	65	85	52	55	50	307	Sphingosinicella	Proteobacteria	Copiotrophic	Yes	1	Geueke B, Busse HJ, Fleischmann T, Kämpfer P, Kohler HE. Description of Sphingosinicella xenopeptidilytica sp. nov., a beta-peptide-degrading species, and emended descriptions of the genus Sphingosinicella and the species Sphingosinicella microcystinivorans. Int J Syst Evol Microbiol. 2007 Jan;57(Pt 1):107-113. doi: 10.1099/ijs.0.64509-0. PMID: 17220451.	2	Zhou, X., Wang, J.-T., Zhang, Z.-F., Li, W., Chen, W., Cai, L., 2020. Microbiota in the Rhizosphere and Seed of Rice From China, With Reference to Their Transmission and Biogeography. Frontiers in Microbiology 11.
f36c50279a8fa1c121cb9dda1ab1cb42	56	0	107	56	75	294	Acidovorax	Proteobacteria	Copiotrophic	Yes	1	Burdman, S., & Walcott, R. (2012). Acidovorax citrulli: generating basic and applied knowledge to tackle a global threat to the cucurbit industry. Molecular plant pathology, 13(8), 805–815. https://doi.org/10.1111/j.1364-3703.2012.00810.x	2	Lee, S.A., Kim, Y., Kim, J.M., Chu, B., Joa, J.-H., Sang, M.K., Song, J., Weon, H.-Y., 2019. A preliminary examination of bacterial, archaeal, and fungal communities inhabiting different rhizocompartments of tomato plants under real-world environments. Sci Rep 9, 9300. https://doi.org/10.1038/s41598-019-45660-8
10c2972b7d22ee6f77207305a410f7f5	46	29	64	42	110	291	Methylobacterium	Proteobacteria	Copiotrophic	Yes	1	Chiba, A.; Uchida, Y.; Kublik, S.; Vestergaard, G.; Buegger, F.; Schloter, M.; Schulz, S. Soil Bacterial Diversity Is Positively Correlated with Decomposition Rates during Early Phases of Maize Litter Decomposition. Microorganisms 2021, 9, 357. https://doi.org/10.3390/ microorganisms9020357	2
88b71e1405c6fc9454d1f095b298e884	23	35	121	74	35	288	Adhaeribacter	Bacteroidetes	Copiotrophic	Yes	1	Adrian Ho, D. Paolo Di Lonardo, Paul L. E. Bodelier, Revisiting life strategy concepts in environmental microbial ecology, FEMS Microbiology Ecology, Volume 93, Issue 3, March 2017, fix006, https://doi.org/10.1093/femsec/fix006	2	Chhetri, G., Kim, J., Kim, I., Lee, B., Jang, W., Seo, T. 2020, n.d. Adhaeribacter rhizoryzae sp. nov., a fibrillar matrix-producing bacterium isolated from the rhizosphere of rice plant. International Journal of Systematic and Evolutionary Microbiology 70, 5382–5388. https://doi.org/10.1099/ijsem.0.004422
0a3214622423c44533b90991dad7e481	74	65	53	20	54	266	Uncultured Sphingobacteriales	Bacteroidetes	Copiotrophic	-	1	Bledsoe, R.B., Goodwillie, C., Peralta, A.L., 2020. Long-term nutrient enrichment of an oligotroph-dominated wetland increases bacterial diversity in bulk soils and plant rhizospheres. https://doi.org/10.1101/2020.01.08.899781	2
c7d69e8abe74e2d7c726f8c113250668	79	40	59	37	47	262	Microvirga	Proteobacteria	Copiotrophic	Yes	1	Adrian Ho, D. Paolo Di Lonardo, Paul L. E. Bodelier, Revisiting life strategy concepts in environmental microbial ecology, FEMS Microbiology Ecology, Volume 93, Issue 3, March 2017, fix006, https://doi.org/10.1093/femsec/fix006	2	Li, J., Gao, R., Chen, Y., Xue, D., Han, J., Wang, J., Dai, Q., Lin, M., Ke, X., Zhang, W., 2020. Isolation and Identification of Microvirga thermotolerans HR1, a Novel Thermo-Tolerant Bacterium, and Comparative Genomics among Microvirga Species. Microorganisms 8, 101. https://doi.org/10.3390/microorganisms8010101
6556155d6e5db94fbab6e6b68388c7ec	68	0	91	60	39	258	Pseudonocardia	Actinobacteria	Copiotrophic	Yes	1	Mahendra, S., Alvarez-Cohen, L. 2005, n.d. Pseudonocardia dioxanivorans sp. nov., a novel actinomycete that grows on 1,4-dioxane. International Journal of Systematic and Evolutionary Microbiology 55, 593–598. https://doi.org/10.1099/ijs.0.63085-0	2	Song J, Qiu S, Zhao J, Han C, Wang Y, Sun X, Jiang S, Wang X, Xiang W. Pseudonocardia tritici sp. nov., a novel actinomycete isolated from rhizosphere soil of wheat (Triticum aestivum L.). Antonie Van Leeuwenhoek. 2019 May;112(5):765-773. doi: 10.1007/s10482-018-01210-2. Epub 2018 Dec 7. PMID: 30536164.
d907ee78338937173c978029ced28fbe	21	48	86	49	53	257	Marimonas	Proteobacteria	Copiotrophic	Yes	1	Mavrodi, O.V., Jung, C.M., Eberly, J.O., Hendry, S.V., Namjilsuren, S., Biber, P.D., Indest, K.J., Mavrodi, D.V., 2018. Rhizosphere Microbial Communities of Spartina alterniflora and Juncus roemerianus From Restored and Natural Tidal Marshes on Deer Island, Mississippi. Frontiers in Microbiology 9.	2	Lee, S.D., Jeon, D., Kim, Y.-J., Kim, I.S., Choe, H., Kim, J.-S. 2020, n.d. Marimonas lutisalis sp. nov., isolated from a tidal mudflat and emended description of the genus Marimonas. International Journal of Systematic and Evolutionary Microbiology 70, 259–266. https://doi.org/10.1099/ijsem.0.003749
26dbf580427eb456447c37ae66baa099	73	0	49	68	66	256	Flavisolibacter	Bacteroidetes	Copiotrophic	Yes	1	Li YD, Zhou XK, Mo MH, Jiao JY, Yang DQ, Li WJ, Zhang TK, Qin SC, Duan YQ. Flavisolibacter nicotianae sp. nov., isolated from rhizosphere soil of Nicotiana tabacum L. Int J Syst Evol Microbiol. 2019 Jul;69(7):2082-2088. doi: 10.1099/ijsem.0.003440. Epub 2019 May 17. PMID: 31099732.	2	Liao, J., Xu, Q., Xu, H., Huang, D., 2019. Natural Farming Improves Soil Quality and Alters Microbial Diversity in a Cabbage Field in Japan. Sustainability 11, 3131. https://doi.org/10.3390/su11113131
c55df6cd40166d06b25d3a327bfb9dd4	88	78	0	89	0	255	Tumebacillus	Firmicutes	Copiotrophic	Yes	1	Bledsoe, R.B., Goodwillie, C., Peralta, A.L., 2020. Long-term nutrient enrichment of an oligotroph-dominated wetland increases bacterial diversity in bulk soils and plant rhizospheres. https://doi.org/10.1101/2020.01.08.899781	2	Chaudhari, D., Rangappa, K., Das, A., Layek, J., Basavaraj, S., Kandpal, B.K., Shouche, Y., Rahi, P., 2020. Pea (Pisum sativum l.) Plant Shapes Its Rhizosphere Microbiome for Nutrient Uptake and Stress Amelioration in Acidic Soils of the North-East Region of India. Frontiers in Microbiology 11.
7ddb617321622a7b4a25b4c840b679e5	0	0	71	97	76	244	Angustibacter	Actinobacteria	Copiotrophic	Yes	1	Kavamura, V. N., Hayat, R., Clark, I. M., Rossmann, M., Mendes, R., Hirsch, P. R., & Mauchline, T. H. (2018). Inorganic Nitrogen Application Affects Both Taxonomical and Predicted Functional Structure of Wheat Rhizosphere Bacterial Communities. Frontiers in microbiology, 9, 1074. https://doi.org/10.3389/fmicb.2018.01074	2	Lee, S.D. 2013, n.d. Angustibacter peucedani sp. nov., isolated from rhizosphere soil. International Journal of Systematic and Evolutionary Microbiology 63, 744–750. https://doi.org/10.1099/ijs.0.042275-0
5be583922ac8516ab947ffb18025b054	79	28	45	37	48	237	Sphingomonas	Proteobacteria	Copiotrophic	Yes	1	Bledsoe, R.B., Goodwillie, C., Peralta, A.L., 2020. Long-term nutrient enrichment of an oligotroph-dominated wetland increases bacterial diversity in bulk soils and plant rhizospheres. https://doi.org/10.1101/2020.01.08.899781	2	Luo Y, Wang F, Huang Y, Zhou M, Gao J, Yan T, Sheng H, An L. Sphingomonas sp. Cra20 Increases Plant Growth Rate and Alters Rhizosphere Microbial Community Structure of Arabidopsis thaliana Under Drought Stress. Front Microbiol. 2019 Jun 5;10:1221. doi: 10.3389/fmicb.2019.01221. PMID: 31231328; PMCID: PMC6560172.
7c81de8dcc8285071eb975f9723f3d49	39	68	46	41	40	234	Rhodocytophaga	Bacteroidetes	Copiotrophic	Yes	1	Wu, X., Liu, P., Wegner, C.-E., Luo, Y., Xiao, K.-Q., Cui, Z., Zhang, F., Liesack, W., Peng, J., 2021. Deciphering microbial mechanisms underlying soil organic carbon storage in a wheat-maize rotation system. Sci Total Environ 788, 147798. https://doi.org/10.1016/j.scitotenv.2021.147798	2	Fuentes, A., Herrera, H., Charles, T.C., Arriagada, C., 2020. Fungal and Bacterial Microbiome Associated with the Rhizosphere of Native Plants from the Atacama Desert. Microorganisms 8, 209. https://doi.org/10.3390/microorganisms8020209
a2d59d7783b3a846549f2c0bfa3658cb	43	45	29	60	57	234	Methylobacterium	Proteobacteria	Copiotrophic	Yes	1	Chiba, A.; Uchida, Y.; Kublik, S.; Vestergaard, G.; Buegger, F.; Schloter, M.; Schulz, S. Soil Bacterial Diversity Is Positively Correlated with Decomposition Rates during Early Phases of Maize Litter Decomposition. Microorganisms 2021, 9, 357. https://doi.org/10.3390/ microorganisms9020357	2
02d3580a56dd5260818cd3d98fd467d4	28	48	50	57	51	234	Corticibacterium	Proteobacteria	Copiotrophic	Yes	1	Li, Y., Guo, L., Chang, J., Xie, S., Piao, C., Li, X. 2016, n.d. Corticibacteriumpopuli gen. nov., sp. nov., a member of the family Phyllobacteriaceae, isolated from bark of Populus×euramericana. International Journal of Systematic and Evolutionary Microbiology 66, 2617–2622. https://doi.org/10.1099/ijsem.0.001097	2	Pakarinen, A., Fritze, H., Timonen, S., Kivijärvi, P., Velmala, S., 2021. Boreal soil microbial diversity and seed onion mycorrhizal colonization is unaffected by preceding one season crop cultivation. European Journal of Soil Biology 105, 103335. https://doi.org/10.1016/j.ejsobi.2021.103335
90af6ea2ff9602e8700d7ce624d08164	233	0	0	0	0	233	Uncultured Alicyclobacillacae	Firmicutes	Copiotrophic	-	1	Adrian Ho, D. Paolo Di Lonardo, Paul L. E. Bodelier, Revisiting life strategy concepts in environmental microbial ecology, FEMS Microbiology Ecology, Volume 93, Issue 3, March 2017, fix006, https://doi.org/10.1093/femsec/fix006	2
347f9c376538fecf9751d337d20ba070	62	74	69	22	0	227	Nitrososphaera	Archaea - TACK	Copiotrophic	Yes	1	Ma, B., Cai, Y., Bork, E.W., Chang, S.X., 2018. Defoliation intensity and elevated precipitation effects on microbiome and interactome depend on site type in northern mixed-grass prairie. Soil Biology and Biochemistry 122, 163–172. https://doi.org/10.1016/j.soilbio.2018.04.015	2	Zhou, Y., Lambrides, C.J., Li, J., Xu, Q., Toh, R., Tian, S., Yang, P., Yang, H., Ryder, M., Denton, M.D., 2020. Nitrifying Microbes in the Rhizosphere of Perennial Grasses Are Modified by Biological Nitrification Inhibition. Microorganisms 8, 1687. https://doi.org/10.3390/microorganisms8111687
b7178af2a8ebf0cb9c1e56605f18602b	29	59	53	85	0	226	Puia	Bacteroidetes	Copiotrophic	Yes	1	Lv, Y., Gao, Z., Xia, F., Chen, M., Qiu, L. 2017, n.d. Puia dinghuensis gen. nov., sp. nov., isolated from monsoon evergreen broad-leaved forest soil. International Journal of Systematic and Evolutionary Microbiology 67, 4639–4645. https://doi.org/10.1099/ijsem.0.002346	2	Fracchia, F., Mangeot-Peter, L., Jacquot, L., Martin, F., Veneault-Fourrey, C., Deveau, A., 2021. Colonization of Naive Roots from Populus tremula × alba Involves Successive Waves of Fungi and Bacteria with Different Trophic Abilities. Applied and Environmental Microbiology. https://doi.org/10.1128/AEM.02541-20
c23caaf71aa9f8f6cfeded594592adef	57	0	44	59	63	223	Microvirga	Proteobacteria	Copiotrophic	Yes	1	Adrian Ho, D. Paolo Di Lonardo, Paul L. E. Bodelier, Revisiting life strategy concepts in environmental microbial ecology, FEMS Microbiology Ecology, Volume 93, Issue 3, March 2017, fix006, https://doi.org/10.1093/femsec/fix006	2	Li, J., Gao, R., Chen, Y., Xue, D., Han, J., Wang, J., Dai, Q., Lin, M., Ke, X., Zhang, W., 2020. Isolation and Identification of Microvirga thermotolerans HR1, a Novel Thermo-Tolerant Bacterium, and Comparative Genomics among Microvirga Species. Microorganisms 8, 101. https://doi.org/10.3390/microorganisms8010101
af56838ca41a4b3e788430e0527d65cc	74	35	71	40	0	220	Nibrella	Bacteroidetes	Copiotrophic	No	1	Kang, J.Y., Chun, J., Choi, A., Cho, J.-C., Jahng, K.Y. 2013, n.d. Nibrella saemangeumensis gen. nov., sp. nov. and Nibrella viscosa sp. nov., novel members of the family Cytophagaceae, isolated from seawater. International Journal of Systematic and Evolutionary Microbiology 63, 4508–4514. https://doi.org/10.1099/ijs.0.053439-0	2
e8fd08138af6934326ca2388f9aa5262	21	60	30	50	54	215	Nitrososphaera	Archaea - TACK	Copiotrophic	Yes	1	Ma, B., Cai, Y., Bork, E.W., Chang, S.X., 2018. Defoliation intensity and elevated precipitation effects on microbiome and interactome depend on site type in northern mixed-grass prairie. Soil Biology and Biochemistry 122, 163–172. https://doi.org/10.1016/j.soilbio.2018.04.015	2	Zhou, Y., Lambrides, C.J., Li, J., Xu, Q., Toh, R., Tian, S., Yang, P., Yang, H., Ryder, M., Denton, M.D., 2020. Nitrifying Microbes in the Rhizosphere of Perennial Grasses Are Modified by Biological Nitrification Inhibition. Microorganisms 8, 1687. https://doi.org/10.3390/microorganisms8111687
0f6c91970e79d86d41a0a035c7286791	53	31	86	0	43	213	Sphingomonas	Proteobacteria	Copiotrophic	Yes	1	Bledsoe, R.B., Goodwillie, C., Peralta, A.L., 2020. Long-term nutrient enrichment of an oligotroph-dominated wetland increases bacterial diversity in bulk soils and plant rhizospheres. https://doi.org/10.1101/2020.01.08.899781	2
c3357091b1eb1426ead2803433360b07	0	0	107	102	0	209	Noviherbaspirillum	Proteobacteria	Copiotrophic	Yes	1	Adrian Ho, D. Paolo Di Lonardo, Paul L. E. Bodelier, Revisiting life strategy concepts in environmental microbial ecology, FEMS Microbiology Ecology, Volume 93, Issue 3, March 2017, fix006, https://doi.org/10.1093/femsec/fix006	2	Zhou, X., Wang, J.-T., Zhang, Z.-F., Li, W., Chen, W., Cai, L., 2020. Microbiota in the Rhizosphere and Seed of Rice From China, With Reference to Their Transmission and Biogeography. Frontiers in Microbiology 11.
fd1098cd571337c869bc804919b0f630	172	35	0	0	0	207	Paenisporosarcina	Firmicutes	Copiotrophic	Yes	1	Reddy GSN, Manasa BP, Singh SK, Shivaji S. Paenisporosarcina indica sp. nov., a psychrophilic bacterium from a glacier, and reclassification of Sporosarcina antarctica Yu et al., 2008 as Paenisporosarcina antarctica comb. nov. and emended description of the genus Paenisporosarcina. Int J Syst Evol Microbiol. 2013 Aug;63(Pt 8):2927-2933. doi: 10.1099/ijs.0.047514-0. Epub 2013 Jan 25. PMID: 2335569…	2	Wang, E.; Liu, X.; Si, Z.; Li, X.; Bi, J.; Dong, W.; Chen, M.; Wang, S.; Zhang, J.; Song, A.; et al. Volatile Organic Compounds from Rice Rhizosphere Bacteria Inhibit Growth of the Pathogen Rhizoctonia solani. Agriculture 2021, 11, 368. https:// doi.org/10.3390/agriculture11040368
3effffa8a59510739e810c07d93375fd	67	58	78	0	0	203	Marmoricola	Actinobacteria	Copiotrophic	Yes	1	Bledsoe, R.B., Goodwillie, C., Peralta, A.L., 2020. Long-term nutrient enrichment of an oligotroph-dominated wetland increases bacterial diversity in bulk soils and plant rhizospheres. https://doi.org/10.1101/2020.01.08.899781	2	Mukhtar, S., Mehnaz, S., Malik, K.A., 2021. Comparative Study of the Rhizosphere and Root Endosphere Microbiomes of Cholistan Desert Plants. Frontiers in Microbiology 12.
742200b71b19f20792c6b3eb257c169d	0	59	0	141	0	200	Nitrososphaera	Archaea - TACK	Copiotrophic	Yes	1	Ma, B., Cai, Y., Bork, E.W., Chang, S.X., 2018. Defoliation intensity and elevated precipitation effects on microbiome and interactome depend on site type in northern mixed-grass prairie. Soil Biology and Biochemistry 122, 163–172. https://doi.org/10.1016/j.soilbio.2018.04.015	2	Zhou, Y., Lambrides, C.J., Li, J., Xu, Q., Toh, R., Tian, S., Yang, P., Yang, H., Ryder, M., Denton, M.D., 2020. Nitrifying Microbes in the Rhizosphere of Perennial Grasses Are Modified by Biological Nitrification Inhibition. Microorganisms 8, 1687. https://doi.org/10.3390/microorganisms8111687
802d8c111c897d301b99b76bfd997e82	0	0	0	0	190	190	Uncultured Sphingobacteriales	Bacteroidetes	Copiotrophic	-	1	Bledsoe, R.B., Goodwillie, C., Peralta, A.L., 2020. Long-term nutrient enrichment of an oligotroph-dominated wetland increases bacterial diversity in bulk soils and plant rhizospheres. https://doi.org/10.1101/2020.01.08.899781	2
f0a2f6acf476be1b31b832b83529d6c5	190	0	0	0	0	190	Bacillus	Firmicutes	Copiotrophic	Yes	1	Adrian Ho, D. Paolo Di Lonardo, Paul L. E. Bodelier, Revisiting life strategy concepts in environmental microbial ecology, FEMS Microbiology Ecology, Volume 93, Issue 3, March 2017, fix006, https://doi.org/10.1093/femsec/fix006	2	Kumar, P., Dubey, R.C., Maheshwari, D.K., 2012. Bacillus strains isolated from rhizosphere showed plant growth promoting and antagonistic activity against phytopathogens. Microbiological Research 167, 493–499. https://doi.org/10.1016/j.micres.2012.05.002
182f1f65626b83b9350d4c729c359195	183	0	0	0	0	183	Jatrophihabitans	Actinobacteria	Copiotrophic	Yes	1	Kim, S.-J., Moon, J.-Y., Lim, J.-M., Hamada, M., Ahn, J.-H., Weon, H.-Y., Suzuki, K., Kwon, S.-W. 2015, n.d. Jatrophihabitans soli sp. nov., isolated from soil. International Journal of Systematic and Evolutionary Microbiology 65, 1759–1763. https://doi.org/10.1099/ijs.0.000173	2	Chen, Z. J., Shao, Y., Li, Y. J., Lin, L. A., Chen, Y., Tian, W., Li, B. L., & Li, Y. Y. (2020). Rhizosphere Bacterial Community Structure and Predicted Functional Analysis in the Water-Level Fluctuation Zone of the Danjiangkou Reservoir in China During the Dry Period. International journal of environmental research and public health, 17(4), 1266. https://doi.org/10.3390/ijerph17041266
3be41b7d4fd699216157297eabaf7614	0	0	30	74	78	182	Flavisolibacter	Bacteroidetes	Copiotrophic	Yes	1	Li YD, Zhou XK, Mo MH, Jiao JY, Yang DQ, Li WJ, Zhang TK, Qin SC, Duan YQ. Flavisolibacter nicotianae sp. nov., isolated from rhizosphere soil of Nicotiana tabacum L. Int J Syst Evol Microbiol. 2019 Jul;69(7):2082-2088. doi: 10.1099/ijsem.0.003440. Epub 2019 May 17. PMID: 31099732.	2	Liao, J., Xu, Q., Xu, H., Huang, D., 2019. Natural Farming Improves Soil Quality and Alters Microbial Diversity in a Cabbage Field in Japan. Sustainability 11, 3131. https://doi.org/10.3390/su11113131
d5f15a038feb7126246d0face90594d3	50	30	25	39	37	181	Sphingosinicella	Proteobacteria	Copiotrophic	Yes	1	Geueke B, Busse HJ, Fleischmann T, Kämpfer P, Kohler HE. Description of Sphingosinicella xenopeptidilytica sp. nov., a beta-peptide-degrading species, and emended descriptions of the genus Sphingosinicella and the species Sphingosinicella microcystinivorans. Int J Syst Evol Microbiol. 2007 Jan;57(Pt 1):107-113. doi: 10.1099/ijs.0.64509-0. PMID: 17220451.	2	Zhou, X., Wang, J.-T., Zhang, Z.-F., Li, W., Chen, W., Cai, L., 2020. Microbiota in the Rhizosphere and Seed of Rice From China, With Reference to Their Transmission and Biogeography. Frontiers in Microbiology 11.
bb740c10ad31d5779e628bccffdb5015	60	24	33	39	20	176	Skermanella	Proteobacteria	Copiotrophic	Yes	1	Adrian Ho, D. Paolo Di Lonardo, Paul L. E. Bodelier, Revisiting life strategy concepts in environmental microbial ecology, FEMS Microbiology Ecology, Volume 93, Issue 3, March 2017, fix006, https://doi.org/10.1093/femsec/fix006	2	Kavamura, V. N., Robinson, R. J., Hughes, D., Clark, I., Rossmann, M., Melo, I. S., Hirsch, P. R., Mendes, R., & Mauchline, T. H. (2020). Wheat dwarfing influences selection of the rhizosphere microbiome. Scientific reports, 10(1), 1452. https://doi.org/10.1038/s41598-020-58402-y
06afa9cf3072a701041d8a833e3de529	31	26	67	26	20	170	Nibrella	Bacteroidetes	Copiotrophic	No	1	Kang, J.Y., Chun, J., Choi, A., Cho, J.-C., Jahng, K.Y. 2013, n.d. Nibrella saemangeumensis gen. nov., sp. nov. and Nibrella viscosa sp. nov., novel members of the family Cytophagaceae, isolated from seawater. International Journal of Systematic and Evolutionary Microbiology 63, 4508–4514. https://doi.org/10.1099/ijs.0.053439-0	2
928b67e64faa0e5503b45c9c643bdcdc	0	0	121	48	0	169	Rubellimicrobium	Proteobacteria	Copiotrophic	Yes	1	Adrian Ho, D. Paolo Di Lonardo, Paul L. E. Bodelier, Revisiting life strategy concepts in environmental microbial ecology, FEMS Microbiology Ecology, Volume 93, Issue 3, March 2017, fix006, https://doi.org/10.1093/femsec/fix006	2	Schreiter, S., Ding, G.-C., Heuer, H., Neumann, G., Sandmann, M., Grosch, R., Kropf, S., Smalla, K., 2014. Effect of the soil type on the microbiome in the rhizosphere of field-grown lettuce. Frontiers in Microbiology 5.
a91108c92f693afd91f04b849e036d52	0	0	91	0	74	165	Methylobacterium	Proteobacteria	Copiotrophic	Yes	1	Chiba, A.; Uchida, Y.; Kublik, S.; Vestergaard, G.; Buegger, F.; Schloter, M.; Schulz, S. Soil Bacterial Diversity Is Positively Correlated with Decomposition Rates during Early Phases of Maize Litter Decomposition. Microorganisms 2021, 9, 357. https://doi.org/10.3390/ microorganisms9020357	2
704975fc033549e871dc8553e7f822f4	39	24	46	54	0	163	Adhaeribacter	Bacteroidetes	Copiotrophic	Yes	1	Adrian Ho, D. Paolo Di Lonardo, Paul L. E. Bodelier, Revisiting life strategy concepts in environmental microbial ecology, FEMS Microbiology Ecology, Volume 93, Issue 3, March 2017, fix006, https://doi.org/10.1093/femsec/fix006	2	Chhetri, G., Kim, J., Kim, I., Lee, B., Jang, W., Seo, T. 2020, n.d. Adhaeribacter rhizoryzae sp. nov., a fibrillar matrix-producing bacterium isolated from the rhizosphere of rice plant. International Journal of Systematic and Evolutionary Microbiology 70, 5382–5388. https://doi.org/10.1099/ijsem.0.004422
3e57defe179adbd07a017a2937b046c0	0	22	86	53	0	161	Aetherobacter	Proteobacteria	Copiotrophic	No	1	Garcia R, Stadler M, Gemperlein K, Müller R. Aetherobacter fasciculatus gen. nov., sp. nov. and Aetherobacter rufus sp. nov., novel myxobacteria with promising biotechnological applications. Int J Syst Evol Microbiol. 2016 Feb;66(2):928-938. doi: 10.1099/ijsem.0.000813. Epub 2015 Dec 4. PMID: 26637815.	2
1e72bb1bd563d6068cbcc1d882110cd6	51	28	21	27	32	159	Roseomonas	Proteobacteria	Copiotrophic	Yes	1	Chung EJ, Yoon HS, Kim KH, Jeon CO, Chung YR. Roseomonas oryzicola sp. nov., isolated from the rhizosphere of rice (Oryza sativa L.). Int J Syst Evol Microbiol. 2015 Dec;65(12):4839-4844. doi: 10.1099/ijsem.0.000656. PMID: 26443678.	2
5407b160bc96b4fdf13d70fd17098e8d	0	158	0	0	0	158	Flavisolibacter	Bacteroidetes	Copiotrophic	Yes	1	Li YD, Zhou XK, Mo MH, Jiao JY, Yang DQ, Li WJ, Zhang TK, Qin SC, Duan YQ. Flavisolibacter nicotianae sp. nov., isolated from rhizosphere soil of Nicotiana tabacum L. Int J Syst Evol Microbiol. 2019 Jul;69(7):2082-2088. doi: 10.1099/ijsem.0.003440. Epub 2019 May 17. PMID: 31099732.	2	Liao, J., Xu, Q., Xu, H., Huang, D., 2019. Natural Farming Improves Soil Quality and Alters Microbial Diversity in a Cabbage Field in Japan. Sustainability 11, 3131. https://doi.org/10.3390/su11113131
f48cbba2fe7a2cba3df1c5bcffc1fa83	116	0	0	0	36	152	Massilia	Proteobacteria	Copiotrophic	Yes	1	Bledsoe, R.B., Goodwillie, C., Peralta, A.L., 2020. Long-term nutrient enrichment of an oligotroph-dominated wetland increases bacterial diversity in bulk soils and plant rhizospheres. https://doi.org/10.1101/2020.01.08.899781	2	Ofek, M., Hadar, Y., Minz, D., 2012. Ecology of Root Colonizing Massilia (Oxalobacteraceae). PLOS ONE 7, e40117. https://doi.org/10.1371/journal.pone.0040117
68471f13cae2f883d1e7e27253ee8e90	25	25	45	28	27	150	Uncultured Firmicutes	Firmicutes	Copiotrophic	-	1	Cleveland, C.C., Nemergut, D.R., Schmidt, S.K., Townsend, A.R., 2007. Increases in soil respiration following labile carbon additions linked to rapid shifts in soil microbial community composition. Biogeochemistry 82, 229–240. https://doi.org/10.1007/s10533-006-9065-z	2
3b16a5d2ac7ed490453c89de43b0d704	0	23	68	56	0	147	Nibrella	Bacteroidetes	Copiotrophic	No	1	Kang, J.Y., Chun, J., Choi, A., Cho, J.-C., Jahng, K.Y. 2013, n.d. Nibrella saemangeumensis gen. nov., sp. nov. and Nibrella viscosa sp. nov., novel members of the family Cytophagaceae, isolated from seawater. International Journal of Systematic and Evolutionary Microbiology 63, 4508–4514. https://doi.org/10.1099/ijs.0.053439-0	2
5e837ac7bb74eee783864f30f8752f6f	13	32	50	21	25	141	Devosia	Proteobacteria	Copiotrophic	Yes	1	Mohd Nor MN, Sabaratnam V, Tan GYA. Devosia elaeis sp. nov., isolated from oil palm rhizospheric soil. Int J Syst Evol Microbiol. 2017 Apr;67(4):851-855. doi: 10.1099/ijsem.0.001683. Epub 2017 May 5. PMID: 27902276.	2	Yoon, J.-H., Kang, S.-J., Park, S., Oh, T.-K. 2007, n.d. Devosia insulae sp. nov., isolated from soil, and emended description of the genus Devosia. International Journal of Systematic and Evolutionary Microbiology 57, 1310–1314. https://doi.org/10.1099/ijs.0.65028-0
c08751aa5c0ce81720da7543b8f64786	0	28	0	56	57	141	Dankookia	Proteobacteria	Copiotrophic	No	1	Kim, W.-H., Kim, D., Kang, K., Ahn, T.-Y., 2016. Dankookia rubra gen. nov., sp. nov., an alphaproteobacterium isolated from sediment of a shallow stream. J Microbiol. 54, 420–425. https://doi.org/10.1007/s12275-016-6054-3	2
0b9e7b1532d86d28d872bfd0ba38a575	25	49	28	16	19	137	Nitrososphaera	Archaea - TACK	Copiotrophic	Yes	1	Ma, B., Cai, Y., Bork, E.W., Chang, S.X., 2018. Defoliation intensity and elevated precipitation effects on microbiome and interactome depend on site type in northern mixed-grass prairie. Soil Biology and Biochemistry 122, 163–172. https://doi.org/10.1016/j.soilbio.2018.04.015	2	Zhou, Y., Lambrides, C.J., Li, J., Xu, Q., Toh, R., Tian, S., Yang, P., Yang, H., Ryder, M., Denton, M.D., 2020. Nitrifying Microbes in the Rhizosphere of Perennial Grasses Are Modified by Biological Nitrification Inhibition. Microorganisms 8, 1687. https://doi.org/10.3390/microorganisms8111687
b81e7300453865d8eb38129c80ae1fe1	84	28	0	0	24	136	Sphingomonas	Proteobacteria	Copiotrophic	Yes	1	Bledsoe, R.B., Goodwillie, C., Peralta, A.L., 2020. Long-term nutrient enrichment of an oligotroph-dominated wetland increases bacterial diversity in bulk soils and plant rhizospheres. https://doi.org/10.1101/2020.01.08.899781	2
91701a486e5ac08a0720b194c049f074	0	0	101	0	34	135	Sphingomonas	Proteobacteria	Copiotrophic	Yes	1	Bledsoe, R.B., Goodwillie, C., Peralta, A.L., 2020. Long-term nutrient enrichment of an oligotroph-dominated wetland increases bacterial diversity in bulk soils and plant rhizospheres. https://doi.org/10.1101/2020.01.08.899781	2
cc60312357314937af544b9333c06feb	0	0	70	64	0	134	Pseudonocardia	Actinobacteria	Copiotrophic	Yes	1	Mahendra, S., Alvarez-Cohen, L. 2005, n.d. Pseudonocardia dioxanivorans sp. nov., a novel actinomycete that grows on 1,4-dioxane. International Journal of Systematic and Evolutionary Microbiology 55, 593–598. https://doi.org/10.1099/ijs.0.63085-0	2	Song J, Qiu S, Zhao J, Han C, Wang Y, Sun X, Jiang S, Wang X, Xiang W. Pseudonocardia tritici sp. nov., a novel actinomycete isolated from rhizosphere soil of wheat (Triticum aestivum L.). Antonie Van Leeuwenhoek. 2019 May;112(5):765-773. doi: 10.1007/s10482-018-01210-2. Epub 2018 Dec 7. PMID: 30536164.
2a277c0601c2508e4da932666bb3cf93	55	0	0	77	0	132	Microvirga	Proteobacteria	Copiotrophic	Yes	1	Adrian Ho, D. Paolo Di Lonardo, Paul L. E. Bodelier, Revisiting life strategy concepts in environmental microbial ecology, FEMS Microbiology Ecology, Volume 93, Issue 3, March 2017, fix006, https://doi.org/10.1093/femsec/fix006	2	Li, J., Gao, R., Chen, Y., Xue, D., Han, J., Wang, J., Dai, Q., Lin, M., Ke, X., Zhang, W., 2020. Isolation and Identification of Microvirga thermotolerans HR1, a Novel Thermo-Tolerant Bacterium, and Comparative Genomics among Microvirga Species. Microorganisms 8, 101. https://doi.org/10.3390/microorganisms8010101
363ae5bcac11e4485db9429a3124fda4	0	47	43	42	0	132	Belnapia	Proteobacteria	Copiotrophic	No	1	Reddy, G.S.N., Nagy, M., Garcia-Pichel, F. 2006, n.d. Belnapia moabensis gen. nov., sp. nov., an alphaproteobacterium from biological soil crusts in the Colorado Plateau, USA. International Journal of Systematic and Evolutionary Microbiology 56, 51–58. https://doi.org/10.1099/ijs.0.63764-0	2
aae644e523f6200335f02f76a30a703d	42	0	0	46	43	131	Sphingomonas	Proteobacteria	Copiotrophic	Yes	1	Bledsoe, R.B., Goodwillie, C., Peralta, A.L., 2020. Long-term nutrient enrichment of an oligotroph-dominated wetland increases bacterial diversity in bulk soils and plant rhizospheres. https://doi.org/10.1101/2020.01.08.899781	2
84d35a75b69770280facfba48c55f5c0	0	34	47	0	49	130	Enterovirga	Proteobacteria	Copiotrophic	No	1	Chen, X., Li, Q., Li, G., Lei, H., Jiang, Y., Han, L., Huang, X., Jiang, C., 2016. Enterovirga rhinocerotis gen. nov., sp. nov., isolated from Rhinoceros unicornis faeces. Antonie van Leeuwenhoek. https://doi.org/10.1007/s10482-016-0823-1	2
dcf5b9c32f87f5c414c048872b567bc6	31	44	23	21	9	128	Quisquiliibacterium	Proteobacteria	Copiotrophic	No	1	Felföldi T, Fikó RD, Mentes A, Kovács E, Máthé I, Schumann P, Tóth E. Quisquiliibacterium transsilvanicum gen. nov., sp. nov., a novel betaproteobacterium isolated from a waste-treating bioreactor. Int J Syst Evol Microbiol. 2017 Nov;67(11):4742-4746. doi: 10.1099/ijsem.0.002368. Epub 2017 Sep 27. PMID: 28950929.	2
0e9ae3d0137092a4fbf8d113097c38af	0	0	37	45	45	127	Flavisolibacter	Bacteroidetes	Copiotrophic	Yes	1	Li YD, Zhou XK, Mo MH, Jiao JY, Yang DQ, Li WJ, Zhang TK, Qin SC, Duan YQ. Flavisolibacter nicotianae sp. nov., isolated from rhizosphere soil of Nicotiana tabacum L. Int J Syst Evol Microbiol. 2019 Jul;69(7):2082-2088. doi: 10.1099/ijsem.0.003440. Epub 2019 May 17. PMID: 31099732.	2	Liao, J., Xu, Q., Xu, H., Huang, D., 2019. Natural Farming Improves Soil Quality and Alters Microbial Diversity in a Cabbage Field in Japan. Sustainability 11, 3131. https://doi.org/10.3390/su11113131
17b88437ec8dbc69719bb4e94874fdbf	0	45	40	42	0	127	Sphingomonas	Proteobacteria	Copiotrophic	Yes	1	Bledsoe, R.B., Goodwillie, C., Peralta, A.L., 2020. Long-term nutrient enrichment of an oligotroph-dominated wetland increases bacterial diversity in bulk soils and plant rhizospheres. https://doi.org/10.1101/2020.01.08.899781	2
fd19bdeb0b8e56113a7ac58a1941e179	0	0	0	48	79	127	Sphingomonas	Proteobacteria	Copiotrophic	Yes	1	Bledsoe, R.B., Goodwillie, C., Peralta, A.L., 2020. Long-term nutrient enrichment of an oligotroph-dominated wetland increases bacterial diversity in bulk soils and plant rhizospheres. https://doi.org/10.1101/2020.01.08.899781	2
793990a4a2829e015b14de27a71523cd	0	0	123	0	0	123	Flavisolibacter	Bacteroidetes	Copiotrophic	Yes	1	Li YD, Zhou XK, Mo MH, Jiao JY, Yang DQ, Li WJ, Zhang TK, Qin SC, Duan YQ. Flavisolibacter nicotianae sp. nov., isolated from rhizosphere soil of Nicotiana tabacum L. Int J Syst Evol Microbiol. 2019 Jul;69(7):2082-2088. doi: 10.1099/ijsem.0.003440. Epub 2019 May 17. PMID: 31099732.	2	Liao, J., Xu, Q., Xu, H., Huang, D., 2019. Natural Farming Improves Soil Quality and Alters Microbial Diversity in a Cabbage Field in Japan. Sustainability 11, 3131. https://doi.org/10.3390/su11113131
227b7a4c194ea39cf3686d285a93541a	33	0	30	59	0	122	Sphingomonas	Proteobacteria	Copiotrophic	Yes	1	Bledsoe, R.B., Goodwillie, C., Peralta, A.L., 2020. Long-term nutrient enrichment of an oligotroph-dominated wetland increases bacterial diversity in bulk soils and plant rhizospheres. https://doi.org/10.1101/2020.01.08.899781	2
dbcb6edad29fb7fe4ac3444d5bb75f6a	41	0	0	30	50	121	Sphingomonas	Proteobacteria	Copiotrophic	Yes	1	Bledsoe, R.B., Goodwillie, C., Peralta, A.L., 2020. Long-term nutrient enrichment of an oligotroph-dominated wetland increases bacterial diversity in bulk soils and plant rhizospheres. https://doi.org/10.1101/2020.01.08.899781	2
abb3d31ed1c1f986ddb94d51af8e67ef	0	120	0	0	0	120	Uncultured Oxalobacteraceae	Proteobacteria	Copiotrophic	-	1	Adrian Ho, D. Paolo Di Lonardo, Paul L. E. Bodelier, Revisiting life strategy concepts in environmental microbial ecology, FEMS Microbiology Ecology, Volume 93, Issue 3, March 2017, fix006, https://doi.org/10.1093/femsec/fix006	2
153c2c6af9f2d147e83e690ad31f36b0	0	0	75	0	44	119	Asanoa	Actinobacteria	Copiotrophic	Yes	1	Xu, X.-X., Qu, Z., Wang, H., Lin, H.-P., Wang, C., Xie, Q.-Y., Ruan, J.-S., Hong, K. 2011, n.d. Asanoa hainanensis sp. nov., isolated from rhizosphere soil of Acrostichum speciosum in a mangrove, and emended description of the genus Asanoa. International Journal of Systematic and Evolutionary Microbiology 61, 2384–2388. https://doi.org/10.1099/ijs.0.025825-0	2
bfb77a4733511e3b63c40cc2ca7a1ce2	33	34	20	25	0	112	Adhaeribacter	Bacteroidetes	Copiotrophic	Yes	1	Adrian Ho, D. Paolo Di Lonardo, Paul L. E. Bodelier, Revisiting life strategy concepts in environmental microbial ecology, FEMS Microbiology Ecology, Volume 93, Issue 3, March 2017, fix006, https://doi.org/10.1093/femsec/fix006	2	Chhetri, G., Kim, J., Kim, I., Lee, B., Jang, W., Seo, T. 2020, n.d. Adhaeribacter rhizoryzae sp. nov., a fibrillar matrix-producing bacterium isolated from the rhizosphere of rice plant. International Journal of Systematic and Evolutionary Microbiology 70, 5382–5388. https://doi.org/10.1099/ijsem.0.004422
b8da0de4ae6b49e77f3666c1f43352ca	17	22	38	0	35	112	Polyangium	Proteobacteria	Copiotrophic	Yes	1	Yang, C.-H., Crowley, D.E., Menge, J.A., 2001. 16S rDNA fingerprinting of rhizosphere bacterial communities associated with healthy and Phytophthora infected avocado roots. FEMS Microbiology Ecology 35, 129–136. https://doi.org/10.1111/j.1574-6941.2001.tb00796.x	2	Wang, Jingjing, ran, Q., Du, X., Wu, S., Wang, Jianing, Sheng, D., Chen, Q., Du, Z., Li, Y., 2021. Two new Polyangium species, P. aurulentum sp. nov. and P. jinanense sp. nov., isolated from a soil sample. Systematic and Applied Microbiology 44, 126274. https://doi.org/10.1016/j.syapm.2021.126274
9252f4dadb9cb0691fe8be7219ac2790	0	30	20	40	20	110	Brevundimonas	Proteobacteria	Copiotrophic	Yes	1	Chiba, A.; Uchida, Y.; Kublik, S.; Vestergaard, G.; Buegger, F.; Schloter, M.; Schulz, S. Soil Bacterial Diversity Is Positively Correlated with Decomposition Rates during Early Phases of Maize Litter Decomposition. Microorganisms 2021, 9, 357. https://doi.org/10.3390/ microorganisms9020357	2	Naqqash, T., Imran, A., Hameed, S. et al. First report of diazotrophic Brevundimonas spp. as growth enhancer and root colonizer of potato. Sci Rep 10, 12893 (2020). https://doi.org/10.1038/s41598-020-69782-6
c7103977ec5be42bef0d0c60b5bb78b6	22	16	26	33	13	110	Geminicoccus	Proteobacteria	Copiotrophic	Yes	1	Li, Y., Kong, Y., Teng, D., Zhang, X., He, X., Zhang, Y., & Lv, G. (2018). Rhizobacterial communities of five co-occurring desert halophytes. PeerJ, 6, e5508. https://doi.org/10.7717/peerj.5508	2	Foesel, B.U., Gößner, A.S., Drake, H.L., Schramm, A., 2007. Geminicoccus roseus gen. nov., sp. nov., an aerobic phototrophic Alphaproteobacterium isolated from a marine aquaculture biofilter. Systematic and Applied Microbiology 30, 581–586. https://doi.org/10.1016/j.syapm.2007.05.005
8ef6cec728e5f8f19b049f3b79931e70	0	66	0	43	0	109	Sphingomonas	Proteobacteria	Copiotrophic	Yes	1	Bledsoe, R.B., Goodwillie, C., Peralta, A.L., 2020. Long-term nutrient enrichment of an oligotroph-dominated wetland increases bacterial diversity in bulk soils and plant rhizospheres. https://doi.org/10.1101/2020.01.08.899781	2
06a12467e17e13261a2338f20feacebd	0	22	55	31	0	108	Nibrella	Bacteroidetes	Copiotrophic	No	1	Kang, J.Y., Chun, J., Choi, A., Cho, J.-C., Jahng, K.Y. 2013, n.d. Nibrella saemangeumensis gen. nov., sp. nov. and Nibrella viscosa sp. nov., novel members of the family Cytophagaceae, isolated from seawater. International Journal of Systematic and Evolutionary Microbiology 63, 4508–4514. https://doi.org/10.1099/ijs.0.053439-0	2
380b545272a6c3fe0dca4fe762d47381	17	29	28	18	16	108	Microvirga	Proteobacteria	Copiotrophic	Yes	1	Adrian Ho, D. Paolo Di Lonardo, Paul L. E. Bodelier, Revisiting life strategy concepts in environmental microbial ecology, FEMS Microbiology Ecology, Volume 93, Issue 3, March 2017, fix006, https://doi.org/10.1093/femsec/fix006	2	Li, J., Gao, R., Chen, Y., Xue, D., Han, J., Wang, J., Dai, Q., Lin, M., Ke, X., Zhang, W., 2020. Isolation and Identification of Microvirga thermotolerans HR1, a Novel Thermo-Tolerant Bacterium, and Comparative Genomics among Microvirga Species. Microorganisms 8, 101. https://doi.org/10.3390/microorganisms8010101
9beb15f77095dd1b5e62fcfcfde64154	0	0	39	42	23	104	Sphingomonas	Proteobacteria	Copiotrophic	Yes	1	Bledsoe, R.B., Goodwillie, C., Peralta, A.L., 2020. Long-term nutrient enrichment of an oligotroph-dominated wetland increases bacterial diversity in bulk soils and plant rhizospheres. https://doi.org/10.1101/2020.01.08.899781	2
c005791871e3df0c50e6da23ce4a5cb1	6	0	94	0	0	100	Spirosoma	Bacteroidetes	Copiotrophic	Yes	1	Adrian Ho, D. Paolo Di Lonardo, Paul L. E. Bodelier, Revisiting life strategy concepts in environmental microbial ecology, FEMS Microbiology Ecology, Volume 93, Issue 3, March 2017, fix006, https://doi.org/10.1093/femsec/fix006	2	Yang, C.-H., Crowley, D.E., 2000. Rhizosphere Microbial Community Structure in Relation to Root Location and Plant Iron Nutritional Status. Applied and Environmental Microbiology. https://doi.org/10.1128/AEM.66.1.345-351.2000
4cf60aba819223124325892a6938bfd8	70	0	30	0	0	100	Belnapia	Proteobacteria	Copiotrophic	No	1	Reddy, G.S.N., Nagy, M., Garcia-Pichel, F. 2006, n.d. Belnapia moabensis gen. nov., sp. nov., an alphaproteobacterium from biological soil crusts in the Colorado Plateau, USA. International Journal of Systematic and Evolutionary Microbiology 56, 51–58. https://doi.org/10.1099/ijs.0.63764-0	2
f90ab13dd16feced1c93a5cba742d47b	0	98	0	0	0	98	Sphingomonas	Proteobacteria	Copiotrophic	Yes	1	Bledsoe, R.B., Goodwillie, C., Peralta, A.L., 2020. Long-term nutrient enrichment of an oligotroph-dominated wetland increases bacterial diversity in bulk soils and plant rhizospheres. https://doi.org/10.1101/2020.01.08.899781	2
918cf63c5c81e1b4972de6f0b5dabd98	0	96	0	0	0	96	Sphingomonas	Proteobacteria	Copiotrophic	Yes	1	Bledsoe, R.B., Goodwillie, C., Peralta, A.L., 2020. Long-term nutrient enrichment of an oligotroph-dominated wetland increases bacterial diversity in bulk soils and plant rhizospheres. https://doi.org/10.1101/2020.01.08.899781	2
6bbf7984d0bcd16358a5e4f3222cc0da	0	20	57	0	18	95	Rhodocytophaga	Bacteroidetes	Copiotrophic	Yes	1	Wu, X., Liu, P., Wegner, C.-E., Luo, Y., Xiao, K.-Q., Cui, Z., Zhang, F., Liesack, W., Peng, J., 2021. Deciphering microbial mechanisms underlying soil organic carbon storage in a wheat-maize rotation system. Sci Total Environ 788, 147798. https://doi.org/10.1016/j.scitotenv.2021.147798	2	Fuentes, A., Herrera, H., Charles, T.C., Arriagada, C., 2020. Fungal and Bacterial Microbiome Associated with the Rhizosphere of Native Plants from the Atacama Desert. Microorganisms 8, 209. https://doi.org/10.3390/microorganisms8020209
72e70422cb6b931ea90e89ec2ccbff4b	14	48	0	32	0	94	Adhaeribacter	Bacteroidetes	Copiotrophic	Yes	1	Adrian Ho, D. Paolo Di Lonardo, Paul L. E. Bodelier, Revisiting life strategy concepts in environmental microbial ecology, FEMS Microbiology Ecology, Volume 93, Issue 3, March 2017, fix006, https://doi.org/10.1093/femsec/fix006	2	Chhetri, G., Kim, J., Kim, I., Lee, B., Jang, W., Seo, T. 2020, n.d. Adhaeribacter rhizoryzae sp. nov., a fibrillar matrix-producing bacterium isolated from the rhizosphere of rice plant. International Journal of Systematic and Evolutionary Microbiology 70, 5382–5388. https://doi.org/10.1099/ijsem.0.004422
d41ca4cf37df68c2e76ed26976969553	11	20	20	28	15	94	Uncultured Firmicutes	Firmicutes	Copiotrophic	-	1	Cleveland, C.C., Nemergut, D.R., Schmidt, S.K., Townsend, A.R., 2007. Increases in soil respiration following labile carbon additions linked to rapid shifts in soil microbial community composition. Biogeochemistry 82, 229–240. https://doi.org/10.1007/s10533-006-9065-z	2
183833c87ba609d3ef743435360d9a54	14	15	19	25	20	93	Segetibacter	Bacteroidetes	Copiotrophic	Yes	1	An DS, Lee HG, Im WT, Liu QM, Lee ST. Segetibacter koreensis gen. nov., sp. nov., a novel member of the phylum Bacteroidetes, isolated from the soil of a ginseng field in South Korea. Int J Syst Evol Microbiol. 2007 Aug;57(Pt 8):1828-1833. doi: 10.1099/ijs.0.64803-0. PMID: 17684266.	2	Zhang, W., Zhang, B., Deng, J., Li, L., Yi, T., Hong, Y., 2021. The resistance of peanut to soil-borne pathogens improved by rhizosphere probiotics under calcium treatment. BMC Microbiology 21, 299. https://doi.org/10.1186/s12866-021-02355-3
41f27349b5b432445a9c8cb78817caed	43	24	26	0	0	93	Enterovirga	Proteobacteria	Copiotrophic	No	1	Chen, X., Li, Q., Li, G., Lei, H., Jiang, Y., Han, L., Huang, X., Jiang, C., 2016. Enterovirga rhinocerotis gen. nov., sp. nov., isolated from Rhinoceros unicornis faeces. Antonie van Leeuwenhoek. https://doi.org/10.1007/s10482-016-0823-1	2
b0e0cf02b1ee1d9ec77284bae64609d3	34	0	27	18	13	92	Chelatococcus	Proteobacteria	Copiotrophic	Yes	1	Yoon, J.-H., Kang, S.-J., Im, W.-T., Lee, S.-T., Oh, T.-K. 2008, n.d. Chelatococcus daeguensis sp. nov., isolated from wastewater of a textile dye works, and emended description of the genus Chelatococcus. International Journal of Systematic and Evolutionary Microbiology 58, 2224–2228. https://doi.org/10.1099/ijs.0.65291-0	2	Diao, T., Peng, Z., Niu, X., Yang, R., Ma, F., Guo, L., 2020. Changes of Soil Microbes Related with Carbon and Nitrogen Cycling after Long-Term CO2 Enrichment in a Typical Chinese Maize Field. Sustainability 12, 1250. https://doi.org/10.3390/su12031250
d61053655665b2bb29622c6a688ffcc9	0	26	49	16	0	91	Polyangium	Proteobacteria	Copiotrophic	Yes	1	Yang, C.-H., Crowley, D.E., Menge, J.A., 2001. 16S rDNA fingerprinting of rhizosphere bacterial communities associated with healthy and Phytophthora infected avocado roots. FEMS Microbiology Ecology 35, 129–136. https://doi.org/10.1111/j.1574-6941.2001.tb00796.x	2	Wang, Jingjing, ran, Q., Du, X., Wu, S., Wang, Jianing, Sheng, D., Chen, Q., Du, Z., Li, Y., 2021. Two new Polyangium species, P. aurulentum sp. nov. and P. jinanense sp. nov., isolated from a soil sample. Systematic and Applied Microbiology 44, 126274. https://doi.org/10.1016/j.syapm.2021.126274
bc8e50a6d27e6f7ecefe3039965d9e02	0	22	35	0	33	90	Flavisolibacter	Bacteroidetes	Copiotrophic	Yes	1	Li YD, Zhou XK, Mo MH, Jiao JY, Yang DQ, Li WJ, Zhang TK, Qin SC, Duan YQ. Flavisolibacter nicotianae sp. nov., isolated from rhizosphere soil of Nicotiana tabacum L. Int J Syst Evol Microbiol. 2019 Jul;69(7):2082-2088. doi: 10.1099/ijsem.0.003440. Epub 2019 May 17. PMID: 31099732.	2	Liao, J., Xu, Q., Xu, H., Huang, D., 2019. Natural Farming Improves Soil Quality and Alters Microbial Diversity in a Cabbage Field in Japan. Sustainability 11, 3131. https://doi.org/10.3390/su11113131
b76f0d7e704d54c3393c252c44da173f	0	20	0	37	33	90	Segetibacter	Bacteroidetes	Copiotrophic	Yes	1	An DS, Lee HG, Im WT, Liu QM, Lee ST. Segetibacter koreensis gen. nov., sp. nov., a novel member of the phylum Bacteroidetes, isolated from the soil of a ginseng field in South Korea. Int J Syst Evol Microbiol. 2007 Aug;57(Pt 8):1828-1833. doi: 10.1099/ijs.0.64803-0. PMID: 17684266.	2	Zhang, W., Zhang, B., Deng, J., Li, L., Yi, T., Hong, Y., 2021. The resistance of peanut to soil-borne pathogens improved by rhizosphere probiotics under calcium treatment. BMC Microbiology 21, 299. https://doi.org/10.1186/s12866-021-02355-3
17a1d3358531d7af882a245410ba3ca6	90	0	0	0	0	90	Bacillus	Firmicutes	Copiotrophic	Yes	1	Adrian Ho, D. Paolo Di Lonardo, Paul L. E. Bodelier, Revisiting life strategy concepts in environmental microbial ecology, FEMS Microbiology Ecology, Volume 93, Issue 3, March 2017, fix006, https://doi.org/10.1093/femsec/fix006	2	Kumar, P., Dubey, R.C., Maheshwari, D.K., 2012. Bacillus strains isolated from rhizosphere showed plant growth promoting and antagonistic activity against phytopathogens. Microbiological Research 167, 493–499. https://doi.org/10.1016/j.micres.2012.05.002
c2710bcc91ead1781a225b9839cb87f9	13	15	18	24	19	89	Uncultured Firmicutes	Firmicutes	Copiotrophic	-	1	Cleveland, C.C., Nemergut, D.R., Schmidt, S.K., Townsend, A.R., 2007. Increases in soil respiration following labile carbon additions linked to rapid shifts in soil microbial community composition. Biogeochemistry 82, 229–240. https://doi.org/10.1007/s10533-006-9065-z	2
b5e117620075744d857e5767f367026c	27	14	15	20	12	88	Methylobacterium	Proteobacteria	Copiotrophic	Yes	1	Chiba, A.; Uchida, Y.; Kublik, S.; Vestergaard, G.; Buegger, F.; Schloter, M.; Schulz, S. Soil Bacterial Diversity Is Positively Correlated with Decomposition Rates during Early Phases of Maize Litter Decomposition. Microorganisms 2021, 9, 357. https://doi.org/10.3390/ microorganisms9020357	2
d892d40bc79d0c356bd2886ce8d120ee	47	40	0	0	0	87	Cellulomonas	Actinobacteria	Copiotrophic	Yes	1	Yoon MH, Ten LN, Im WT, Lee ST. Cellulomonas chitinilytica sp. nov., a chitinolytic bacterium isolated from cattle-farm compost. Int J Syst Evol Microbiol. 2008 Aug;58(Pt 8):1878-84. doi: 10.1099/ijs.0.64768-0. PMID: 18676473.	2	Zuluaga, M.Y.A., Milani, K.M.L., Gonçalves, L.S.A., Oliveira, A.L.M. de, 2020. Diversity and plant growth-promoting functions of diazotrophic/N-scavenging bacteria isolated from the soils and rhizospheres of two species of Solanum. PLOS ONE 15, e0227422. https://doi.org/10.1371/journal.pone.0227422
081097ccf7c724c2f63011b0f2b78a99	0	34	28	0	25	87	Microvirga	Proteobacteria	Copiotrophic	Yes	1	Adrian Ho, D. Paolo Di Lonardo, Paul L. E. Bodelier, Revisiting life strategy concepts in environmental microbial ecology, FEMS Microbiology Ecology, Volume 93, Issue 3, March 2017, fix006, https://doi.org/10.1093/femsec/fix006	2	Li, J., Gao, R., Chen, Y., Xue, D., Han, J., Wang, J., Dai, Q., Lin, M., Ke, X., Zhang, W., 2020. Isolation and Identification of Microvirga thermotolerans HR1, a Novel Thermo-Tolerant Bacterium, and Comparative Genomics among Microvirga Species. Microorganisms 8, 101. https://doi.org/10.3390/microorganisms8010101
bac36161ca2e5a921c07b6be89772fc2	0	87	0	0	0	87	Microvirga	Proteobacteria	Copiotrophic	Yes	1	Adrian Ho, D. Paolo Di Lonardo, Paul L. E. Bodelier, Revisiting life strategy concepts in environmental microbial ecology, FEMS Microbiology Ecology, Volume 93, Issue 3, March 2017, fix006, https://doi.org/10.1093/femsec/fix006	2	Li, J., Gao, R., Chen, Y., Xue, D., Han, J., Wang, J., Dai, Q., Lin, M., Ke, X., Zhang, W., 2020. Isolation and Identification of Microvirga thermotolerans HR1, a Novel Thermo-Tolerant Bacterium, and Comparative Genomics among Microvirga Species. Microorganisms 8, 101. https://doi.org/10.3390/microorganisms8010101
247aa26792e4d288f44f486ea959fe6b	84	0	0	0	0	84	Uncultured Sphingobacteriales	Bacteroidetes	Copiotrophic	-	1	Bledsoe, R.B., Goodwillie, C., Peralta, A.L., 2020. Long-term nutrient enrichment of an oligotroph-dominated wetland increases bacterial diversity in bulk soils and plant rhizospheres. https://doi.org/10.1101/2020.01.08.899781	2
afaa396c72fbf2d627b27d5a8ccccab4	0	0	0	84	0	84	Segetibacter	Bacteroidetes	Copiotrophic	Yes	1	An DS, Lee HG, Im WT, Liu QM, Lee ST. Segetibacter koreensis gen. nov., sp. nov., a novel member of the phylum Bacteroidetes, isolated from the soil of a ginseng field in South Korea. Int J Syst Evol Microbiol. 2007 Aug;57(Pt 8):1828-1833. doi: 10.1099/ijs.0.64803-0. PMID: 17684266.	2	Zhang, W., Zhang, B., Deng, J., Li, L., Yi, T., Hong, Y., 2021. The resistance of peanut to soil-borne pathogens improved by rhizosphere probiotics under calcium treatment. BMC Microbiology 21, 299. https://doi.org/10.1186/s12866-021-02355-3
258bbb2ba0861821b8f9bf8d4a49ab89	0	0	0	84	0	84	Sphingomonas	Proteobacteria	Copiotrophic	Yes	1	Bledsoe, R.B., Goodwillie, C., Peralta, A.L., 2020. Long-term nutrient enrichment of an oligotroph-dominated wetland increases bacterial diversity in bulk soils and plant rhizospheres. https://doi.org/10.1101/2020.01.08.899781	2
f02d8c77073814d95b8e58a5b642f864	0	0	0	0	82	82	Segetibacter	Bacteroidetes	Copiotrophic	Yes	1	An DS, Lee HG, Im WT, Liu QM, Lee ST. Segetibacter koreensis gen. nov., sp. nov., a novel member of the phylum Bacteroidetes, isolated from the soil of a ginseng field in South Korea. Int J Syst Evol Microbiol. 2007 Aug;57(Pt 8):1828-1833. doi: 10.1099/ijs.0.64803-0. PMID: 17684266.	2	Zhang, W., Zhang, B., Deng, J., Li, L., Yi, T., Hong, Y., 2021. The resistance of peanut to soil-borne pathogens improved by rhizosphere probiotics under calcium treatment. BMC Microbiology 21, 299. https://doi.org/10.1186/s12866-021-02355-3
012696850a321428d56342a3119de97c	0	53	0	0	28	81	Nitrososphaera	Archaea - TACK	Copiotrophic	Yes	1	Ma, B., Cai, Y., Bork, E.W., Chang, S.X., 2018. Defoliation intensity and elevated precipitation effects on microbiome and interactome depend on site type in northern mixed-grass prairie. Soil Biology and Biochemistry 122, 163–172. https://doi.org/10.1016/j.soilbio.2018.04.015	2	Zhou, Y., Lambrides, C.J., Li, J., Xu, Q., Toh, R., Tian, S., Yang, P., Yang, H., Ryder, M., Denton, M.D., 2020. Nitrifying Microbes in the Rhizosphere of Perennial Grasses Are Modified by Biological Nitrification Inhibition. Microorganisms 8, 1687. https://doi.org/10.3390/microorganisms8111687
03bbdab75b930cbb06e2caf4aaa94544	69	0	0	0	11	80	Sphingomonas	Proteobacteria	Copiotrophic	Yes	1	Bledsoe, R.B., Goodwillie, C., Peralta, A.L., 2020. Long-term nutrient enrichment of an oligotroph-dominated wetland increases bacterial diversity in bulk soils and plant rhizospheres. https://doi.org/10.1101/2020.01.08.899781	2
7c13ef39a8aa411b29f9ea3ed53578ab	33	0	46	0	0	79	Uncultured Sphingobacteriales	Bacteroidetes	Copiotrophic	-	1	Bledsoe, R.B., Goodwillie, C., Peralta, A.L., 2020. Long-term nutrient enrichment of an oligotroph-dominated wetland increases bacterial diversity in bulk soils and plant rhizospheres. https://doi.org/10.1101/2020.01.08.899781	2
f04f367ec3576ac79a623306495c79bf	79	0	0	0	0	79	Paenibacillus	Firmicutes	Copiotrophic	Yes	1	Grady, E.N., MacDonald, J., Liu, L. et al. Current knowledge and perspectives of Paenibacillus: a review. Microb Cell Fact 15, 203 (2016). https://doi.org/10.1186/s12934-016-0603-7	2
2800684757254eac629ac1df580149fe	0	22	31	0	26	79	Sediminicoccus	Proteobacteria	Copiotrophic	No	1	Qu JH, Qu JY, He XB, Li HF, Luo Y, Yin YL, Zhai HC, Cai JP. Sediminicoccus rosea gen. nov. sp. nov., isolated from the sediment of a eutrophic lake. J Gen Appl Microbiol. 2013;59(6):463-8. doi: 10.2323/jgam.59.463. PMID: 24492604.	2
5b6f3b8f1b7e46c1fe43fcc90e79ad2b	0	0	37	39	0	76	Flavisolibacter	Bacteroidetes	Copiotrophic	Yes	1	Li YD, Zhou XK, Mo MH, Jiao JY, Yang DQ, Li WJ, Zhang TK, Qin SC, Duan YQ. Flavisolibacter nicotianae sp. nov., isolated from rhizosphere soil of Nicotiana tabacum L. Int J Syst Evol Microbiol. 2019 Jul;69(7):2082-2088. doi: 10.1099/ijsem.0.003440. Epub 2019 May 17. PMID: 31099732.	2	Liao, J., Xu, Q., Xu, H., Huang, D., 2019. Natural Farming Improves Soil Quality and Alters Microbial Diversity in a Cabbage Field in Japan. Sustainability 11, 3131. https://doi.org/10.3390/su11113131
ba7f6d8c28b2288043f4f8190ac50b9a	76	0	0	0	0	76	Uncultured Cytophagaceae	Bacteroidetes	Copiotrophic	-	1	Wu X, Liu P, Wegner CE, Luo Y, Xiao KQ, Cui Z, Zhang F, Liesack W, Peng J. Deciphering microbial mechanisms underlying soil organic carbon storage in a wheat-maize rotation system. Sci Total Environ. 2021 Sep 20;788:147798. doi: 10.1016/j.scitotenv.2021.147798. Epub 2021 May 15. PMID: 34034165.	2
5915294afb05609492c42e0830582f98	42	0	0	34	0	76	Methylobacterium	Proteobacteria	Copiotrophic	Yes	1	Chiba, A.; Uchida, Y.; Kublik, S.; Vestergaard, G.; Buegger, F.; Schloter, M.; Schulz, S. Soil Bacterial Diversity Is Positively Correlated with Decomposition Rates during Early Phases of Maize Litter Decomposition. Microorganisms 2021, 9, 357. https://doi.org/10.3390/ microorganisms9020357	2
839bf9f5e2faa9ea923b277c5a951a9a	0	0	73	0	0	73	Belnapia	Proteobacteria	Copiotrophic	No	1	Reddy, G.S.N., Nagy, M., Garcia-Pichel, F. 2006, n.d. Belnapia moabensis gen. nov., sp. nov., an alphaproteobacterium from biological soil crusts in the Colorado Plateau, USA. International Journal of Systematic and Evolutionary Microbiology 56, 51–58. https://doi.org/10.1099/ijs.0.63764-0	2
ca5ca95fdf2cb58b61c24d907fbfe1e2	33	37	0	0	0	70	Segetibacter	Bacteroidetes	Copiotrophic	Yes	1	An DS, Lee HG, Im WT, Liu QM, Lee ST. Segetibacter koreensis gen. nov., sp. nov., a novel member of the phylum Bacteroidetes, isolated from the soil of a ginseng field in South Korea. Int J Syst Evol Microbiol. 2007 Aug;57(Pt 8):1828-1833. doi: 10.1099/ijs.0.64803-0. PMID: 17684266.	2	Zhang, W., Zhang, B., Deng, J., Li, L., Yi, T., Hong, Y., 2021. The resistance of peanut to soil-borne pathogens improved by rhizosphere probiotics under calcium treatment. BMC Microbiology 21, 299. https://doi.org/10.1186/s12866-021-02355-3
f3588bb723d2a03f1ef4218d881a31f9	0	0	0	69	0	69	Solirubrobacter	Actinobacteria	Copiotrophic	Yes	1	Singleton, D.R., Furlong, M.A., Peacock, A.D., White, D.C., Coleman, D.C., Whitman, W.B.Y. 2003, n.d. Solirubrobacter pauli gen. nov., sp. nov., a mesophilic bacterium within the Rubrobacteridae related to common soil clones. International Journal of Systematic and Evolutionary Microbiology 53, 485–490. https://doi.org/10.1099/ijs.0.02438-0	2	Fernández-González, A.J., Martínez-Hidalgo, P., Cobo-Díaz, J.F., Villadas, P.J., Martínez-Molina, E., Toro, N., Tringe, S.G., Fernández-López, M., 2017. The rhizosphere microbiome of burned holm-oak: potential role of the genus Arthrobacter in the recovery of burned soils. Sci Rep 7, 6008. https://doi.org/10.1038/s41598-017-06112-3
56c3d129a9695ce53f40784a82286d66	0	0	30	24	13	67	Sediminibacterium	Bacteroidetes	Copiotrophic	Yes	1	Qu JH, Yuan HL. Sediminibacterium salmoneum gen. nov., sp. nov., a member of the phylum Bacteroidetes isolated from sediment of a eutrophic reservoir. Int J Syst Evol Microbiol. 2008 Sep;58(Pt 9):2191-4. doi: 10.1099/ijs.0.65514-0. PMID: 18768628.	2	Muehe, E. M., Weigold, P., Adaktylou, I. J., Planer-Friedrich, B., Kraemer, U., Kappler, A., & Behrens, S. (2015). Rhizosphere microbial community composition affects cadmium and zinc uptake by the metal-hyperaccumulating plant Arabidopsis halleri. Applied and environmental microbiology, 81(6), 2173–2181. https://doi.org/10.1128/AEM.03359-14
3ebf82fd63946dbd5a58e8767f016d9d	0	0	67	0	0	67	Flavisolibacter	Bacteroidetes	Copiotrophic	Yes	1	Li YD, Zhou XK, Mo MH, Jiao JY, Yang DQ, Li WJ, Zhang TK, Qin SC, Duan YQ. Flavisolibacter nicotianae sp. nov., isolated from rhizosphere soil of Nicotiana tabacum L. Int J Syst Evol Microbiol. 2019 Jul;69(7):2082-2088. doi: 10.1099/ijsem.0.003440. Epub 2019 May 17. PMID: 31099732.	2	Liao, J., Xu, Q., Xu, H., Huang, D., 2019. Natural Farming Improves Soil Quality and Alters Microbial Diversity in a Cabbage Field in Japan. Sustainability 11, 3131. https://doi.org/10.3390/su11113131
d1f677a61cd89adfff6327a4518e5880	36	15	0	16	0	67	Skermanella	Proteobacteria	Copiotrophic	Yes	1	Adrian Ho, D. Paolo Di Lonardo, Paul L. E. Bodelier, Revisiting life strategy concepts in environmental microbial ecology, FEMS Microbiology Ecology, Volume 93, Issue 3, March 2017, fix006, https://doi.org/10.1093/femsec/fix006	2	Kavamura, V. N., Robinson, R. J., Hughes, D., Clark, I., Rossmann, M., Melo, I. S., Hirsch, P. R., Mendes, R., & Mauchline, T. H. (2020). Wheat dwarfing influences selection of the rhizosphere microbiome. Scientific reports, 10(1), 1452. https://doi.org/10.1038/s41598-020-58402-y
af900b739271a6115ba9bb38f36b1f9c	0	0	66	0	0	66	Spirosoma	Bacteroidetes	Copiotrophic	Yes	1	Adrian Ho, D. Paolo Di Lonardo, Paul L. E. Bodelier, Revisiting life strategy concepts in environmental microbial ecology, FEMS Microbiology Ecology, Volume 93, Issue 3, March 2017, fix006, https://doi.org/10.1093/femsec/fix006	2	Yang, C.-H., Crowley, D.E., 2000. Rhizosphere Microbial Community Structure in Relation to Root Location and Plant Iron Nutritional Status. Applied and Environmental Microbiology. https://doi.org/10.1128/AEM.66.1.345-351.2000
047c2b534f6d9770549a73c4e5b65069	0	49	0	0	17	66	Tumebacillus	Firmicutes	Copiotrophic	Yes	1	Bledsoe, R.B., Goodwillie, C., Peralta, A.L., 2020. Long-term nutrient enrichment of an oligotroph-dominated wetland increases bacterial diversity in bulk soils and plant rhizospheres. https://doi.org/10.1101/2020.01.08.899781	2	Chaudhari, D., Rangappa, K., Das, A., Layek, J., Basavaraj, S., Kandpal, B.K., Shouche, Y., Rahi, P., 2020. Pea (Pisum sativum l.) Plant Shapes Its Rhizosphere Microbiome for Nutrient Uptake and Stress Amelioration in Acidic Soils of the North-East Region of India. Frontiers in Microbiology 11.
65f517251dc13a5987bea086df519aa0	0	3350	0	0	0	3350	Uncultured Chloroflexi	Chloroflexi	Oligotrophic	-	1	Adrian Ho, D. Paolo Di Lonardo, Paul L. E. Bodelier, Revisiting life strategy concepts in environmental microbial ecology, FEMS Microbiology Ecology, Volume 93, Issue 3, March 2017, fix006, https://doi.org/10.1093/femsec/fix006	2
b712f6d712748de96eb148834a623ba1	277	195	210	271	188	1141	Geodermatophilus	Actinobacteria	Oligotrophic	Yes	1	Normand, P., Daffonchio, D., Gtari, M., 2014. The Family Geodermatophilaceae, in: Rosenberg, E., DeLong, E.F., Lory, S., Stackebrandt, E., Thompson, F. (Eds.), The Prokaryotes: Actinobacteria. Springer, Berlin, Heidelberg, pp. 361–379. https://doi.org/10.1007/978-3-642-30138-4_180	2
8154c989085dcab535c58fd5a7a18220	262	172	190	218	155	997	Rubrobacter	Actinobacteria	Oligotrophic	Yes	1	Norman, J.S., King, G.M., Friesen, M.L.Y. 2017, n.d. Rubrobacter spartanus sp. nov., a moderately thermophilic oligotrophic bacterium isolated from volcanic soil. International Journal of Systematic and Evolutionary Microbiology 67, 3597–3602. https://doi.org/10.1099/ijsem.0.002175	2	Lazcano, C., Boyd, E., Holmes, G. et al. The rhizosphere microbiome plays a role in the resistance to soil-borne pathogens and nutrient uptake of strawberry cultivars under field conditions. Sci Rep 11, 3188 (2021). https://doi.org/10.1038/s41598-021-82768-2
ef0c7928901deab56b8d8abef337ac5c	175	150	154	159	137	775	Rubrobacter	Actinobacteria	Oligotrophic	Yes	1	Norman, J.S., King, G.M., Friesen, M.L.Y. 2017, n.d. Rubrobacter spartanus sp. nov., a moderately thermophilic oligotrophic bacterium isolated from volcanic soil. International Journal of Systematic and Evolutionary Microbiology 67, 3597–3602. https://doi.org/10.1099/ijsem.0.002175	2	Lazcano, C., Boyd, E., Holmes, G. et al. The rhizosphere microbiome plays a role in the resistance to soil-borne pathogens and nutrient uptake of strawberry cultivars under field conditions. Sci Rep 11, 3188 (2021). https://doi.org/10.1038/s41598-021-82768-2
b20c16d3ebe571ddb000e9072cfd0ddf	112	120	124	166	174	696	Rubrobacter	Actinobacteria	Oligotrophic	Yes	1	Norman, J.S., King, G.M., Friesen, M.L.Y. 2017, n.d. Rubrobacter spartanus sp. nov., a moderately thermophilic oligotrophic bacterium isolated from volcanic soil. International Journal of Systematic and Evolutionary Microbiology 67, 3597–3602. https://doi.org/10.1099/ijsem.0.002175	2	Lazcano, C., Boyd, E., Holmes, G. et al. The rhizosphere microbiome plays a role in the resistance to soil-borne pathogens and nutrient uptake of strawberry cultivars under field conditions. Sci Rep 11, 3188 (2021). https://doi.org/10.1038/s41598-021-82768-2
e921e545e3e42c795f12a215f520b1e2	79	143	265	123	82	692	Aridibacter	Acidobacteria	Oligotrophic	Yes	1	Adrian Ho, D. Paolo Di Lonardo, Paul L. E. Bodelier, Revisiting life strategy concepts in environmental microbial ecology, FEMS Microbiology Ecology, Volume 93, Issue 3, March 2017, fix006, https://doi.org/10.1093/femsec/fix006	2	Berlanas, C., Berbegal, M., Elena, G., Laidani, M., Cibriain, J.F., Sagües, A., Gramaje, D., 2019. The Fungal and Bacterial Rhizosphere Microbiome Associated With Grapevine Rootstock Genotypes in Mature and Young Vineyards. Frontiers in Microbiology 10.
a285136eb52ed887013aaa7917ce5051	230	87	94	93	52	556	Arenimicrobium	Acidobacteria	Oligotrophic	No	1	Adrian Ho, D. Paolo Di Lonardo, Paul L. E. Bodelier, Revisiting life strategy concepts in environmental microbial ecology, FEMS Microbiology Ecology, Volume 93, Issue 3, March 2017, fix006, https://doi.org/10.1093/femsec/fix006	2
2c2716178d2698985b9da5f2dc0ee48a	92	115	127	88	95	517	Ralstonia	Proteobacteria	Oligotrophic	Yes	1	Bledsoe, R.B., Goodwillie, C., Peralta, A.L., 2020. Long-term nutrient enrichment of an oligotroph-dominated wetland increases bacterial diversity in bulk soils and plant rhizospheres. https://doi.org/10.1101/2020.01.08.899781	2	Kailasan, N.S., Vamanrao, V.B., 2015. Isolation and Characterization of Ralstonia pickettii - A Novel Phosphate Solubilizing Bacterium from Pomegranate Rhizosphere from Western India 4, 9.
296e3ebacddec3ac47ddc74e51227502	111	78	86	88	70	433	Salinarimonas	Proteobacteria	Oligotrophic	No	1	Liu JH, Wang YX, Zhang XX, Wang ZG, Chen YG, Wen ML, Xu LH, Peng Q, Cui XL. Salinarimonas rosea gen. nov., sp. nov., a new member of the alpha-2 subgroup of the Proteobacteria. Int J Syst Evol Microbiol. 2010 Jan;60(Pt 1):55-60. doi: 10.1099/ijs.0.006981-0. Epub 2009 Jul 31. PMID: 19648350.	2
b8c4ed03d7d91546b9f6ad80b80135a3	83	89	110	101	48	431	Blastococcus	Actinobacteria	Oligotrophic	Yes	1	Tong, X., Leung, M.H.Y., Shen, Z. et al. M﻿etagenomic insights into the microbial communities of inert and oligotrophic outdoor pier surfaces of a coastal city. Microbiome 9, 213 (2021). https://doi.org/10.1186/s40168-021-01166-y	2	ong, X., Leung, M.H.Y., Shen, Z. et al. M﻿etagenomic insights into the microbial communities of inert and oligotrophic outdoor pier surfaces of a coastal city. Microbiome 9, 213 (2021). https://doi.org/10.1186/s40168-021-01166-y
1740550615f97485ea55f19e50aeab27	58	79	118	79	94	428	Stenotrophicobacter	Acidobacteria	Oligotrophic	No	1	Adrian Ho, D. Paolo Di Lonardo, Paul L. E. Bodelier, Revisiting life strategy concepts in environmental microbial ecology, FEMS Microbiology Ecology, Volume 93, Issue 3, March 2017, fix006, https://doi.org/10.1093/femsec/fix006	2
eca9df1c87d302a3f85a59013806124e	169	62	55	37	103	426	Salinarimonas	Proteobacteria	Oligotrophic	No	1	Liu JH, Wang YX, Zhang XX, Wang ZG, Chen YG, Wen ML, Xu LH, Peng Q, Cui XL. Salinarimonas rosea gen. nov., sp. nov., a new member of the alpha-2 subgroup of the Proteobacteria. Int J Syst Evol Microbiol. 2010 Jan;60(Pt 1):55-60. doi: 10.1099/ijs.0.006981-0. Epub 2009 Jul 31. PMID: 19648350.	2
24bf5fdc82265990ee4f025b63957789	69	43	54	62	166	394	Uncultured Chloroflexi	Chloroflexi	Oligotrophic	-	1	Adrian Ho, D. Paolo Di Lonardo, Paul L. E. Bodelier, Revisiting life strategy concepts in environmental microbial ecology, FEMS Microbiology Ecology, Volume 93, Issue 3, March 2017, fix006, https://doi.org/10.1093/femsec/fix006	2
1dc19ea7474568d4a725c00e480066d3	0	0	6	299	84	389	Uncultured Chloroflexi	Chloroflexi	Oligotrophic	-	1	Adrian Ho, D. Paolo Di Lonardo, Paul L. E. Bodelier, Revisiting life strategy concepts in environmental microbial ecology, FEMS Microbiology Ecology, Volume 93, Issue 3, March 2017, fix006, https://doi.org/10.1093/femsec/fix006	2
3fd6d5a6c0064d7d4a59b548d940c834	102	80	107	0	67	356	Modestobacter	Actinobacteria	Oligotrophic	Yes	1	Gebauer L, Bouffaud ML, Ganther M, Yim B, Vetterlein D, Smalla K, Buscot F, Heintz-Buschart A, Tarkka MT. Soil Texture, Sampling Depth and Root Hairs Shape the Structure of ACC Deaminase Bacterial Community Composition in Maize Rhizosphere. Front Microbiol. 2021 Feb 4;12:616828. doi: 10.3389/fmicb.2021.616828. PMID: 33613486; PMCID: PMC7891401.	2	Golinska, P., Montero-Calasanz, M. del C., Świecimska, M., Yaramis, A., Igual, J.M., Bull, A.T., Goodfellow, M., 2020. Modestobacter excelsi sp. nov., a novel actinobacterium isolated from a high altitude Atacama Desert soil. Systematic and Applied Microbiology 43, 126051. https://doi.org/10.1016/j.syapm.2019.126051
a39c71006be05187d0dd93adfc6ea83e	61	121	59	44	59	344	Paludibaculum	Acidobacteria	Oligotrophic	No	1	Adrian Ho, D. Paolo Di Lonardo, Paul L. E. Bodelier, Revisiting life strategy concepts in environmental microbial ecology, FEMS Microbiology Ecology, Volume 93, Issue 3, March 2017, fix006, https://doi.org/10.1093/femsec/fix006	2
1e840a897fc56965c50c8cd643e280e6	0	67	110	82	51	310	Paracnuella	Bacteroidetes	Oligotrophic	No	1	Wang, C., Zhang, R., Liu, B.-T., Liu, C.-L., Du, Z.-J. 2019, n.d. Paracnuella aquatica gen. nov., sp. nov., a member of the family Chitinophagaceae isolated from a hot spring. International Journal of Systematic and Evolutionary Microbiology 69, 2360–2366. https://doi.org/10.1099/ijsem.0.003476	2
415e83bc193eb5948667eca902a1afe0	79	45	54	60	62	300	Rubrobacter	Actinobacteria	Oligotrophic	Yes	1	Norman, J.S., King, G.M., Friesen, M.L.Y. 2017, n.d. Rubrobacter spartanus sp. nov., a moderately thermophilic oligotrophic bacterium isolated from volcanic soil. International Journal of Systematic and Evolutionary Microbiology 67, 3597–3602. https://doi.org/10.1099/ijsem.0.002175	2	Lazcano, C., Boyd, E., Holmes, G. et al. The rhizosphere microbiome plays a role in the resistance to soil-borne pathogens and nutrient uptake of strawberry cultivars under field conditions. Sci Rep 11, 3188 (2021). https://doi.org/10.1038/s41598-021-82768-2
66db13fd736eff683066e4f1c3bb7068	0	130	0	0	126	256	Geodermatophilus	Actinobacteria	Oligotrophic	Yes	1	Normand, P., Daffonchio, D., Gtari, M., 2014. The Family Geodermatophilaceae, in: Rosenberg, E., DeLong, E.F., Lory, S., Stackebrandt, E., Thompson, F. (Eds.), The Prokaryotes: Actinobacteria. Springer, Berlin, Heidelberg, pp. 361–379. https://doi.org/10.1007/978-3-642-30138-4_180	2
4b1ef2044dd76e8095216de4fd4122fe	29	58	36	63	67	253	Geodermatophilus	Actinobacteria	Oligotrophic	Yes	1	Normand, P., Daffonchio, D., Gtari, M., 2014. The Family Geodermatophilaceae, in: Rosenberg, E., DeLong, E.F., Lory, S., Stackebrandt, E., Thompson, F. (Eds.), The Prokaryotes: Actinobacteria. Springer, Berlin, Heidelberg, pp. 361–379. https://doi.org/10.1007/978-3-642-30138-4_180	2
f1e496ca884b3bd038f1e38c99246c42	0	97	77	0	71	245	Stenotrophicobacter	Acidobacteria	Oligotrophic	No	1	Adrian Ho, D. Paolo Di Lonardo, Paul L. E. Bodelier, Revisiting life strategy concepts in environmental microbial ecology, FEMS Microbiology Ecology, Volume 93, Issue 3, March 2017, fix006, https://doi.org/10.1093/femsec/fix006	2
ee104d75465d39a4a23094fe9d336bb6	69	0	68	66	40	243	Brevitalea	Acidobacteria	Oligotrophic	No	1	Adrian Ho, D. Paolo Di Lonardo, Paul L. E. Bodelier, Revisiting life strategy concepts in environmental microbial ecology, FEMS Microbiology Ecology, Volume 93, Issue 3, March 2017, fix006, https://doi.org/10.1093/femsec/fix006	2
f30cd940a7f43564fa67f08e7efa0305	142	0	0	93	0	235	Rubrobacter	Actinobacteria	Oligotrophic	Yes	1	Norman, J.S., King, G.M., Friesen, M.L.Y. 2017, n.d. Rubrobacter spartanus sp. nov., a moderately thermophilic oligotrophic bacterium isolated from volcanic soil. International Journal of Systematic and Evolutionary Microbiology 67, 3597–3602. https://doi.org/10.1099/ijsem.0.002175	2	Lazcano, C., Boyd, E., Holmes, G. et al. The rhizosphere microbiome plays a role in the resistance to soil-borne pathogens and nutrient uptake of strawberry cultivars under field conditions. Sci Rep 11, 3188 (2021). https://doi.org/10.1038/s41598-021-82768-2
f2e1a6beb2c80352abfc0675d766497f	0	0	56	0	156	212	Arenimicrobium	Acidobacteria	Oligotrophic	No	1	Adrian Ho, D. Paolo Di Lonardo, Paul L. E. Bodelier, Revisiting life strategy concepts in environmental microbial ecology, FEMS Microbiology Ecology, Volume 93, Issue 3, March 2017, fix006, https://doi.org/10.1093/femsec/fix006	2
90888673f1095d6e9c4bbf1941007018	0	0	71	0	119	190	Uncultured Chloroflexi	Chloroflexi	Oligotrophic	-	1	Adrian Ho, D. Paolo Di Lonardo, Paul L. E. Bodelier, Revisiting life strategy concepts in environmental microbial ecology, FEMS Microbiology Ecology, Volume 93, Issue 3, March 2017, fix006, https://doi.org/10.1093/femsec/fix006	2
f1be300df01babcf1897e6103507179f	31	43	21	54	26	175	Uncultured Chloroflexi	Chloroflexi	Oligotrophic	-	1	Adrian Ho, D. Paolo Di Lonardo, Paul L. E. Bodelier, Revisiting life strategy concepts in environmental microbial ecology, FEMS Microbiology Ecology, Volume 93, Issue 3, March 2017, fix006, https://doi.org/10.1093/femsec/fix006	2
9d44112042789d5622f6500148cdc388	0	32	88	22	17	159	Stenotrophicobacter	Acidobacteria	Oligotrophic	No	1	Adrian Ho, D. Paolo Di Lonardo, Paul L. E. Bodelier, Revisiting life strategy concepts in environmental microbial ecology, FEMS Microbiology Ecology, Volume 93, Issue 3, March 2017, fix006, https://doi.org/10.1093/femsec/fix006	2
16ae0d70c4ca6e380cc111027827c0d6	0	0	154	0	0	154	Geodermatophilus	Actinobacteria	Oligotrophic	Yes	1	Normand, P., Daffonchio, D., Gtari, M., 2014. The Family Geodermatophilaceae, in: Rosenberg, E., DeLong, E.F., Lory, S., Stackebrandt, E., Thompson, F. (Eds.), The Prokaryotes: Actinobacteria. Springer, Berlin, Heidelberg, pp. 361–379. https://doi.org/10.1007/978-3-642-30138-4_180	2
74b331c14f6d927a17e64f759fe7d2df	0	0	44	22	88	154	Uncultured Chloroflexi	Chloroflexi	Oligotrophic	-	1	Adrian Ho, D. Paolo Di Lonardo, Paul L. E. Bodelier, Revisiting life strategy concepts in environmental microbial ecology, FEMS Microbiology Ecology, Volume 93, Issue 3, March 2017, fix006, https://doi.org/10.1093/femsec/fix006	2
26aa624f6046aa99292e3b2fafe56b1f	0	0	76	78	0	154	Roseisolibacter	Gemmatimonadetes	Oligotrophic	No	1	Pascual, J., Foesel, B.U., Geppert, A., Huber, K.J., Boedeker, C., Luckner, M., Wanner, G., Overmann, J. 2018, n.d. Roseisolibacter agri gen. nov., sp. nov., a novel slow-growing member of the under-represented phylum Gemmatimonadetes. International Journal of Systematic and Evolutionary Microbiology 68, 1028–1036. https://doi.org/10.1099/ijsem.0.002619	2
11750de89a6616e7e1f3357982c2bb7f	74	0	0	79	0	153	Rubrobacter	Actinobacteria	Oligotrophic	Yes	1	Norman, J.S., King, G.M., Friesen, M.L.Y. 2017, n.d. Rubrobacter spartanus sp. nov., a moderately thermophilic oligotrophic bacterium isolated from volcanic soil. International Journal of Systematic and Evolutionary Microbiology 67, 3597–3602. https://doi.org/10.1099/ijsem.0.002175	2	Lazcano, C., Boyd, E., Holmes, G. et al. The rhizosphere microbiome plays a role in the resistance to soil-borne pathogens and nutrient uptake of strawberry cultivars under field conditions. Sci Rep 11, 3188 (2021). https://doi.org/10.1038/s41598-021-82768-2
b9ce5e80d8046703d204eddcf74b10eb	26	0	36	61	27	150	Blastocatella	Acidobacteria	Oligotrophic	Yes	1	Foesel, B.U., Rohde, M., Overmann, J., 2013. Blastocatella fastidiosa gen. nov., sp. nov., isolated from semiarid savanna soil - the first described species of Acidobacteria subdivision 4. Syst Appl Microbiol 36, 82–89. https://doi.org/10.1016/j.syapm.2012.11.002	2	Chen, L., Saixi, Y., Yi, R., Baoyin, T., 2020. Characterization of soil microbes associated with a grazing-tolerant grass species, Stipa breviflora, in the Inner Mongolian desert steppe. Ecology and Evolution 10, 10607–10618. https://doi.org/10.1002/ece3.6715
3a72502b1bd13796dae57ff709b6ec4c	89	50	7	0	0	146	Uncultured Acidobacterium	Acidobacteria	Oligotrophic	-	1	Adrian Ho, D. Paolo Di Lonardo, Paul L. E. Bodelier, Revisiting life strategy concepts in environmental microbial ecology, FEMS Microbiology Ecology, Volume 93, Issue 3, March 2017, fix006, https://doi.org/10.1093/femsec/fix006	2
dcece32e6721f47a5d0849ec92f722a4	0	68	72	0	0	140	Modestobacter	Actinobacteria	Oligotrophic	Yes	1	Gebauer L, Bouffaud ML, Ganther M, Yim B, Vetterlein D, Smalla K, Buscot F, Heintz-Buschart A, Tarkka MT. Soil Texture, Sampling Depth and Root Hairs Shape the Structure of ACC Deaminase Bacterial Community Composition in Maize Rhizosphere. Front Microbiol. 2021 Feb 4;12:616828. doi: 10.3389/fmicb.2021.616828. PMID: 33613486; PMCID: PMC7891401.	2	Golinska, P., Montero-Calasanz, M. del C., Świecimska, M., Yaramis, A., Igual, J.M., Bull, A.T., Goodfellow, M., 2020. Modestobacter excelsi sp. nov., a novel actinobacterium isolated from a high altitude Atacama Desert soil. Systematic and Applied Microbiology 43, 126051. https://doi.org/10.1016/j.syapm.2019.126051
bee4ccd89365c1c37a1d6d254bc58aa5	0	0	0	135	0	135	Uncultured Deltaproteobacterium	Proteobacteria	Oligotrophic	-	1	Adrian Ho, D. Paolo Di Lonardo, Paul L. E. Bodelier, Revisiting life strategy concepts in environmental microbial ecology, FEMS Microbiology Ecology, Volume 93, Issue 3, March 2017, fix006, https://doi.org/10.1093/femsec/fix006	2
89bcc8ca2d5cd8923ced82652cb3e088	0	45	41	0	46	132	Modestobacter	Actinobacteria	Oligotrophic	Yes	1	Gebauer L, Bouffaud ML, Ganther M, Yim B, Vetterlein D, Smalla K, Buscot F, Heintz-Buschart A, Tarkka MT. Soil Texture, Sampling Depth and Root Hairs Shape the Structure of ACC Deaminase Bacterial Community Composition in Maize Rhizosphere. Front Microbiol. 2021 Feb 4;12:616828. doi: 10.3389/fmicb.2021.616828. PMID: 33613486; PMCID: PMC7891401.	2	Golinska, P., Montero-Calasanz, M. del C., Świecimska, M., Yaramis, A., Igual, J.M., Bull, A.T., Goodfellow, M., 2020. Modestobacter excelsi sp. nov., a novel actinobacterium isolated from a high altitude Atacama Desert soil. Systematic and Applied Microbiology 43, 126051. https://doi.org/10.1016/j.syapm.2019.126051
1aeb5c7d68460060e95fc03b2a9f1f4e	0	33	0	88	0	121	Brevitalea	Acidobacteria	Oligotrophic	No	1	Adrian Ho, D. Paolo Di Lonardo, Paul L. E. Bodelier, Revisiting life strategy concepts in environmental microbial ecology, FEMS Microbiology Ecology, Volume 93, Issue 3, March 2017, fix006, https://doi.org/10.1093/femsec/fix006	2
af807b0b5355a49edc8e9ff8158a0d31	31	28	26	31	0	116	Rubrobacter	Actinobacteria	Oligotrophic	Yes	1	Norman, J.S., King, G.M., Friesen, M.L.Y. 2017, n.d. Rubrobacter spartanus sp. nov., a moderately thermophilic oligotrophic bacterium isolated from volcanic soil. International Journal of Systematic and Evolutionary Microbiology 67, 3597–3602. https://doi.org/10.1099/ijsem.0.002175	2	Lazcano, C., Boyd, E., Holmes, G. et al. The rhizosphere microbiome plays a role in the resistance to soil-borne pathogens and nutrient uptake of strawberry cultivars under field conditions. Sci Rep 11, 3188 (2021). https://doi.org/10.1038/s41598-021-82768-2
9f7ad314cb4e6b9f58e4def207a3a3c1	52	0	35	29	0	116	Rubrobacter	Actinobacteria	Oligotrophic	Yes	1	Norman, J.S., King, G.M., Friesen, M.L.Y. 2017, n.d. Rubrobacter spartanus sp. nov., a moderately thermophilic oligotrophic bacterium isolated from volcanic soil. International Journal of Systematic and Evolutionary Microbiology 67, 3597–3602. https://doi.org/10.1099/ijsem.0.002175	2	Lazcano, C., Boyd, E., Holmes, G. et al. The rhizosphere microbiome plays a role in the resistance to soil-borne pathogens and nutrient uptake of strawberry cultivars under field conditions. Sci Rep 11, 3188 (2021). https://doi.org/10.1038/s41598-021-82768-2
d9ee93d101b7b2fe8df7281ca2835286	116	0	0	0	0	116	Salinarimonas	Proteobacteria	Oligotrophic	No	1	Liu JH, Wang YX, Zhang XX, Wang ZG, Chen YG, Wen ML, Xu LH, Peng Q, Cui XL. Salinarimonas rosea gen. nov., sp. nov., a new member of the alpha-2 subgroup of the Proteobacteria. Int J Syst Evol Microbiol. 2010 Jan;60(Pt 1):55-60. doi: 10.1099/ijs.0.006981-0. Epub 2009 Jul 31. PMID: 19648350.	2
03ad73297cdda574a9a28a75a1ddec42	63	0	0	50	0	113	Modestobacter	Actinobacteria	Oligotrophic	Yes	1	Gebauer L, Bouffaud ML, Ganther M, Yim B, Vetterlein D, Smalla K, Buscot F, Heintz-Buschart A, Tarkka MT. Soil Texture, Sampling Depth and Root Hairs Shape the Structure of ACC Deaminase Bacterial Community Composition in Maize Rhizosphere. Front Microbiol. 2021 Feb 4;12:616828. doi: 10.3389/fmicb.2021.616828. PMID: 33613486; PMCID: PMC7891401.	2	Golinska, P., Montero-Calasanz, M. del C., Świecimska, M., Yaramis, A., Igual, J.M., Bull, A.T., Goodfellow, M., 2020. Modestobacter excelsi sp. nov., a novel actinobacterium isolated from a high altitude Atacama Desert soil. Systematic and Applied Microbiology 43, 126051. https://doi.org/10.1016/j.syapm.2019.126051
4cdfd061d188f3e292b28808efd355db	0	0	57	55	0	112	Gemmatimonas	Gemmatimonadetes	Oligotrophic	Yes	1	Zeng, Y., Nupur, Wu, N., Madsen, A.M., Chen, X., Gardiner, A.T., Koblížek, M., 2021. Gemmatimonas groenlandica sp. nov. Is an Aerobic Anoxygenic Phototroph in the Phylum Gemmatimonadetes. Frontiers in Microbiology 11.	2	Li, L., Xing, M., Lv, J., Wang, X., Chen, X., 2017. Response of rhizosphere soil microbial to Deyeuxia angustifolia encroaching in two different vegetation communities in alpine tundra. Sci Rep 7, 43150. https://doi.org/10.1038/srep43150
f8a0e6223da6dc908c89b5f06af7bd4b	111	0	0	0	0	111	Uncultured Acidobacterium	Acidobacteria	Oligotrophic	-	1	Adrian Ho, D. Paolo Di Lonardo, Paul L. E. Bodelier, Revisiting life strategy concepts in environmental microbial ecology, FEMS Microbiology Ecology, Volume 93, Issue 3, March 2017, fix006, https://doi.org/10.1093/femsec/fix006	2
9512f847046311213d1b7001f8e5ccd3	0	0	0	108	0	108	Uncultured Acidobacterium	Acidobacteria	Oligotrophic	-	1	Adrian Ho, D. Paolo Di Lonardo, Paul L. E. Bodelier, Revisiting life strategy concepts in environmental microbial ecology, FEMS Microbiology Ecology, Volume 93, Issue 3, March 2017, fix006, https://doi.org/10.1093/femsec/fix006	2
0cd986d3fa41118a4d3ae6468ea21980	0	0	68	39	0	107	Stenotrophicobacter	Acidobacteria	Oligotrophic	No	1	Adrian Ho, D. Paolo Di Lonardo, Paul L. E. Bodelier, Revisiting life strategy concepts in environmental microbial ecology, FEMS Microbiology Ecology, Volume 93, Issue 3, March 2017, fix006, https://doi.org/10.1093/femsec/fix006	2
b874554693f77fca944d40aa8c50eb0d	0	0	0	66	41	107	Geodermatophilus	Actinobacteria	Oligotrophic	Yes	1	Normand, P., Daffonchio, D., Gtari, M., 2014. The Family Geodermatophilaceae, in: Rosenberg, E., DeLong, E.F., Lory, S., Stackebrandt, E., Thompson, F. (Eds.), The Prokaryotes: Actinobacteria. Springer, Berlin, Heidelberg, pp. 361–379. https://doi.org/10.1007/978-3-642-30138-4_180	2
d6d5f383c647b470ba6da95e64dbb1b0	0	107	0	0	0	107	Uncultured Gemmatimonadetes	Gemmatimonadetes	Oligotrophic	-	1	Hanada, S., Sekiguchi, Y., 2014. The Phylum Gemmatimonadetes, in: Rosenberg, E., DeLong, E.F., Lory, S., Stackebrandt, E., Thompson, F. (Eds.), The Prokaryotes: Other Major Lineages of Bacteria and The Archaea. Springer, Berlin, Heidelberg, pp. 677–681. https://doi.org/10.1007/978-3-642-38954-2_164	2
9729cb06525053d7f72909a39a0648b4	33	20	0	0	53	106	Brevitalea	Acidobacteria	Oligotrophic	No	1	Adrian Ho, D. Paolo Di Lonardo, Paul L. E. Bodelier, Revisiting life strategy concepts in environmental microbial ecology, FEMS Microbiology Ecology, Volume 93, Issue 3, March 2017, fix006, https://doi.org/10.1093/femsec/fix006	2
3f4bb706af734bcf732699d26974d641	0	0	103	0	0	103	Uncultured Gemmatimonadetes	Gemmatimonadetes	Oligotrophic	-	1	Hanada, S., Sekiguchi, Y., 2014. The Phylum Gemmatimonadetes, in: Rosenberg, E., DeLong, E.F., Lory, S., Stackebrandt, E., Thompson, F. (Eds.), The Prokaryotes: Other Major Lineages of Bacteria and The Archaea. Springer, Berlin, Heidelberg, pp. 677–681. https://doi.org/10.1007/978-3-642-38954-2_164	2
9b7faa9eec9e873096079ed4ac5f4c27	11	8	41	11	30	101	Rubrobacter	Actinobacteria	Oligotrophic	Yes	1	Norman, J.S., King, G.M., Friesen, M.L.Y. 2017, n.d. Rubrobacter spartanus sp. nov., a moderately thermophilic oligotrophic bacterium isolated from volcanic soil. International Journal of Systematic and Evolutionary Microbiology 67, 3597–3602. https://doi.org/10.1099/ijsem.0.002175	2	Lazcano, C., Boyd, E., Holmes, G. et al. The rhizosphere microbiome plays a role in the resistance to soil-borne pathogens and nutrient uptake of strawberry cultivars under field conditions. Sci Rep 11, 3188 (2021). https://doi.org/10.1038/s41598-021-82768-2
50a4cba304d9d50fd9f23fd7829daede	0	0	60	0	35	95	Aridibacter	Acidobacteria	Oligotrophic	Yes	1	Adrian Ho, D. Paolo Di Lonardo, Paul L. E. Bodelier, Revisiting life strategy concepts in environmental microbial ecology, FEMS Microbiology Ecology, Volume 93, Issue 3, March 2017, fix006, https://doi.org/10.1093/femsec/fix006	2	Berlanas, C., Berbegal, M., Elena, G., Laidani, M., Cibriain, J.F., Sagües, A., Gramaje, D., 2019. The Fungal and Bacterial Rhizosphere Microbiome Associated With Grapevine Rootstock Genotypes in Mature and Young Vineyards. Frontiers in Microbiology 10.
b77ef53780c0545fc7bfbe1abf5663d9	0	39	35	0	21	95	Blastocatella	Acidobacteria	Oligotrophic	Yes	1	Foesel, B.U., Rohde, M., Overmann, J., 2013. Blastocatella fastidiosa gen. nov., sp. nov., isolated from semiarid savanna soil - the first described species of Acidobacteria subdivision 4. Syst Appl Microbiol 36, 82–89. https://doi.org/10.1016/j.syapm.2012.11.002	2	Chen, L., Saixi, Y., Yi, R., Baoyin, T., 2020. Characterization of soil microbes associated with a grazing-tolerant grass species, Stipa breviflora, in the Inner Mongolian desert steppe. Ecology and Evolution 10, 10607–10618. https://doi.org/10.1002/ece3.6715
0fadf180be0265781d00be08a427450a	0	0	0	0	90	90	Uncultured Gemmatimonadetes	Gemmatimonadetes	Oligotrophic	-	1	Hanada, S., Sekiguchi, Y., 2014. The Phylum Gemmatimonadetes, in: Rosenberg, E., DeLong, E.F., Lory, S., Stackebrandt, E., Thompson, F. (Eds.), The Prokaryotes: Other Major Lineages of Bacteria and The Archaea. Springer, Berlin, Heidelberg, pp. 677–681. https://doi.org/10.1007/978-3-642-38954-2_164	2
910b11387c655e1f33aa1652e6e6936c	0	35	53	0	0	88	Aridibacter	Acidobacteria	Oligotrophic	Yes	1	Adrian Ho, D. Paolo Di Lonardo, Paul L. E. Bodelier, Revisiting life strategy concepts in environmental microbial ecology, FEMS Microbiology Ecology, Volume 93, Issue 3, March 2017, fix006, https://doi.org/10.1093/femsec/fix006	2	Berlanas, C., Berbegal, M., Elena, G., Laidani, M., Cibriain, J.F., Sagües, A., Gramaje, D., 2019. The Fungal and Bacterial Rhizosphere Microbiome Associated With Grapevine Rootstock Genotypes in Mature and Young Vineyards. Frontiers in Microbiology 10.
f642778da0cf778611b0a0e007f2229a	0	19	0	20	47	86	Blastocatella	Acidobacteria	Oligotrophic	Yes	1	Foesel, B.U., Rohde, M., Overmann, J., 2013. Blastocatella fastidiosa gen. nov., sp. nov., isolated from semiarid savanna soil - the first described species of Acidobacteria subdivision 4. Syst Appl Microbiol 36, 82–89. https://doi.org/10.1016/j.syapm.2012.11.002	2	Chen, L., Saixi, Y., Yi, R., Baoyin, T., 2020. Characterization of soil microbes associated with a grazing-tolerant grass species, Stipa breviflora, in the Inner Mongolian desert steppe. Ecology and Evolution 10, 10607–10618. https://doi.org/10.1002/ece3.6715
8b1d0ee4694539b757b508534aaca607	0	0	32	52	0	84	Rubrobacter	Actinobacteria	Oligotrophic	Yes	1	Norman, J.S., King, G.M., Friesen, M.L.Y. 2017, n.d. Rubrobacter spartanus sp. nov., a moderately thermophilic oligotrophic bacterium isolated from volcanic soil. International Journal of Systematic and Evolutionary Microbiology 67, 3597–3602. https://doi.org/10.1099/ijsem.0.002175	2	Lazcano, C., Boyd, E., Holmes, G. et al. The rhizosphere microbiome plays a role in the resistance to soil-borne pathogens and nutrient uptake of strawberry cultivars under field conditions. Sci Rep 11, 3188 (2021). https://doi.org/10.1038/s41598-021-82768-2
2251db621fb91eb789d2fdb41f54fcff	56	0	0	0	28	84	Roseisolibacter	Gemmatimonadetes	Oligotrophic	No	1	Pascual, J., Foesel, B.U., Geppert, A., Huber, K.J., Boedeker, C., Luckner, M., Wanner, G., Overmann, J. 2018, n.d. Roseisolibacter agri gen. nov., sp. nov., a novel slow-growing member of the under-represented phylum Gemmatimonadetes. International Journal of Systematic and Evolutionary Microbiology 68, 1028–1036. https://doi.org/10.1099/ijsem.0.002619	2
55e7e143074242c84c37eab9bfd03931	0	0	82	0	0	82	Rubrobacter	Actinobacteria	Oligotrophic	Yes	1	Norman, J.S., King, G.M., Friesen, M.L.Y. 2017, n.d. Rubrobacter spartanus sp. nov., a moderately thermophilic oligotrophic bacterium isolated from volcanic soil. International Journal of Systematic and Evolutionary Microbiology 67, 3597–3602. https://doi.org/10.1099/ijsem.0.002175	2	Lazcano, C., Boyd, E., Holmes, G. et al. The rhizosphere microbiome plays a role in the resistance to soil-borne pathogens and nutrient uptake of strawberry cultivars under field conditions. Sci Rep 11, 3188 (2021). https://doi.org/10.1038/s41598-021-82768-2
f247f3ba7e8e3ef519edd3dab7928699	0	0	0	82	0	82	Uncultured Spartobacterium	Verrucomicrobia	Oligotrophic	-	1	Bergmann, G. T., Bates, S. T., Eilers, K. G., Lauber, C. L., Caporaso, J. G., Walters, W. A., Knight, R., & Fierer, N. (2011). The under-recognized dominance of Verrucomicrobia in soil bacterial communities. Soil biology & biochemistry, 43(7), 1450–1455. https://doi.org/10.1016/j.soilbio.2011.03.012	2
5909b5a230a87685dfe4a9bd85d8cb4e	20	0	0	0	61	81	Cthoniobacter	Verrucomicrobia	Oligotrophic	No	1	Bergmann, G. T., Bates, S. T., Eilers, K. G., Lauber, C. L., Caporaso, J. G., Walters, W. A., Knight, R., & Fierer, N. (2011). The under-recognized dominance of Verrucomicrobia in soil bacterial communities. Soil biology & biochemistry, 43(7), 1450–1455. https://doi.org/10.1016/j.soilbio.2011.03.012	2
e6430d7ede4bfe2407d825e03a7aff14	34	0	0	36	0	70	Geodermatophilus	Actinobacteria	Oligotrophic	Yes	1	Normand, P., Daffonchio, D., Gtari, M., 2014. The Family Geodermatophilaceae, in: Rosenberg, E., DeLong, E.F., Lory, S., Stackebrandt, E., Thompson, F. (Eds.), The Prokaryotes: Actinobacteria. Springer, Berlin, Heidelberg, pp. 361–379. https://doi.org/10.1007/978-3-642-30138-4_180	2
0a3682a26ba147a84740d47cff00a017	0	0	70	0	0	70	Geodermatophilus	Actinobacteria	Oligotrophic	Yes	1	Normand, P., Daffonchio, D., Gtari, M., 2014. The Family Geodermatophilaceae, in: Rosenberg, E., DeLong, E.F., Lory, S., Stackebrandt, E., Thompson, F. (Eds.), The Prokaryotes: Actinobacteria. Springer, Berlin, Heidelberg, pp. 361–379. https://doi.org/10.1007/978-3-642-30138-4_180	2
0708ab34efb78763c5ec1926052bf0a9	0	0	70	0	0	70	Oculatella	Cyanobacteria	Oligotrophic	No	1	Zammit, G., Billi, D., Albertano, P., 2012. The subaerophytic cyanobacterium Oculatella subterranea (Oscillatoriales, Cyanophyceae) gen. et sp. nov.: a cytomorphological and molecular description. European Journal of Phycology 47, 341–354. https://doi.org/10.1080/09670262.2012.717106	2
86ccd0ab5d8a66d4b493abe8e98f69ec	0	17	26	26	0	69	Paracnuella	Bacteroidetes	Oligotrophic	No	1	Wang, C., Zhang, R., Liu, B.-T., Liu, C.-L., Du, Z.-J. 2019, n.d. Paracnuella aquatica gen. nov., sp. nov., a member of the family Chitinophagaceae isolated from a hot spring. International Journal of Systematic and Evolutionary Microbiology 69, 2360–2366. https://doi.org/10.1099/ijsem.0.003476	2
3156c4a75af59bfb7cb94a261853e3d2	14	10	14	14	14	66	Sphaerobacter	Chloroflexi	Oligotrophic	Yes	1	Adrian Ho, D. Paolo Di Lonardo, Paul L. E. Bodelier, Revisiting life strategy concepts in environmental microbial ecology, FEMS Microbiology Ecology, Volume 93, Issue 3, March 2017, fix006, https://doi.org/10.1093/femsec/fix006	2	Khan, A. L., Asaf, S., Abed, R., Ning Chai, Y., Al-Rawahi, A. N., Mohanta, T. K., Al-Rawahi, A., Schachtman, D. P., & Al-Harrasi, A. (2020). Rhizosphere Microbiome of Arid Land Medicinal Plants and Extra Cellular Enzymes Contribute to Their Abundance. Microorganisms, 8(2), 213. https://doi.org/10.3390/microorganisms8020213
8a927327f7813cb3490ca8997240d86c	0	0	66	0	0	66	Uncultured Deltaproteobacterium	Proteobacteria	Oligotrophic	-	1	Adrian Ho, D. Paolo Di Lonardo, Paul L. E. Bodelier, Revisiting life strategy concepts in environmental microbial ecology, FEMS Microbiology Ecology, Volume 93, Issue 3, March 2017, fix006, https://doi.org/10.1093/femsec/fix006	2
dd8148de3f5f615a4163eb82e01fec52	0	45	0	0	20	65	Cthoniobacter	Verrucomicrobia	Oligotrophic	No	1	Bergmann, G. T., Bates, S. T., Eilers, K. G., Lauber, C. L., Caporaso, J. G., Walters, W. A., Knight, R., & Fierer, N. (2011). The under-recognized dominance of Verrucomicrobia in soil bacterial communities. Soil biology & biochemistry, 43(7), 1450–1455. https://doi.org/10.1016/j.soilbio.2011.03.012	2
499defc38f253ceeb36ab8e0d452d8a7	105	0	0	0	49	154	Pedobacter	Bacteroidetes	Oligotrophic and copiotrophic	Yes	1	Kwon, S.-W., Son, J.-A., Kim, S.-J., Kim, Y.-S., Park, I.-C., Bok, J.-I., Weon, H.-Y., 2011. Pedobacter rhizosphaerae sp. nov. and Pedobacter soli sp. nov., isolated from rhizosphere soil of Chinese cabbage (Brassica campestris). Int J Syst Evol Microbiol 61, 2874–2879. https://doi.org/10.1099/ijs.0.026781-0	2	Wilkins, M.J., Kennedy, D.W., Castelle, C.J., Field, E.K., Stepanauskas, R., Fredrickson, J.K., Konopka, A.E.Y. 2014, n.d. Single-cell genomics reveals metabolic strategies for microbial growth and survival in an oligotrophic aquifer. Microbiology 160, 362–372. https://doi.org/10.1099/mic.0.073965-0

## Sheet: M. vaginatus
Sequence Designation	Randomly-Sampled ( R )																		Collocated ( C )								Taxonomic and Functional Assigment				References
	Mv1	Mv2	Mv3	Mv4	Mv5	Mv6	Mv7	Mv8	Mv9	Mv10	Mv11	Mv12	Mv13	Mv14	Mv15	Mv16	Mv17	Mv 18	Mv1	Mv2	Mv3	Mv4	Mv5	Mv6	Mv7	Sum	Genus	Phylum	Oligo/Copio	Rhizosphere
8df2b2e6c1cb64bd18b81d5bae7f0898	1089	980	281	1371	130	966	3480	35	172	103	1091	462	267	206	59	462	119	111	0	93	156	11	0	54	17	11715	Massilia	Proteobacteria	Copiotrophic	Yes	1	Bledsoe, R.B., Goodwillie, C., Peralta, A.L., 2020. Long-term nutrient enrichment of an oligotroph-dominated wetland increases bacterial diversity in bulk soils and plant rhizospheres. https://doi.org/10.1101/2020.01.08.899781	2	Ofek, M., Hadar, Y., Minz, D., 2012. Ecology of Root Colonizing Massilia (Oxalobacteraceae). PLOS ONE 7, e40117. https://doi.org/10.1371/journal.pone.0040117
b1ba0d689690497648da34b0023e0221	7637	0	0	0	0	0	0	0	0	0	0	29	63	13	0	0	0	0	0	0	0	0	0	0	0	7742	Uncultured Sphingobacteriales	Bacteroidetes	Copiotrophic	-	1	Bledsoe, R.B., Goodwillie, C., Peralta, A.L., 2020. Long-term nutrient enrichment of an oligotroph-dominated wetland increases bacterial diversity in bulk soils and plant rhizospheres. https://doi.org/10.1101/2020.01.08.899781	2
55d294613e5145693b358304624e61ab	103	570	77	694	121	479	328	336	430	31	206	788	409	137	145	643	89	19	433	216	83	119	21	521	0	6998	Microvirga	Proteobacteria	Copiotrophic	Yes	1	Adrian Ho, D. Paolo Di Lonardo, Paul L. E. Bodelier, Revisiting life strategy concepts in environmental microbial ecology, FEMS Microbiology Ecology, Volume 93, Issue 3, March 2017, fix006, https://doi.org/10.1093/femsec/fix006	2	Li, J., Gao, R., Chen, Y., Xue, D., Han, J., Wang, J., Dai, Q., Lin, M., Ke, X., Zhang, W., 2020. Isolation and Identification of Microvirga thermotolerans HR1, a Novel Thermo-Tolerant Bacterium, and Comparative Genomics among Microvirga Species. Microorganisms 8, 101. https://doi.org/10.3390/microorganisms8010101
2c2716178d2698985b9da5f2dc0ee48a	53	475	54	931	110	326	353	249	162	221	752	257	257	214	179	513	128	31	75	313	42	60	0	251	44	6050	Ralstonia	Proteobacteria	Copiotrophic	Yes	1	Li, P., Liu, M., Li, G., Liu, K., Liu, T., Wu, M., Saleem, M., Li, Z., 2020. Soil Phosphorus Availability Determines the Invasion of Rhizospheric Microbial Networks and Peanut Infection by Ralstonia (preprint). In Review. https://doi.org/10.21203/rs.3.rs-113334/v1	2	Li, X., Rui, J., Mao, Y., Yannarell, A., Mackie, R., 2014. Dynamics of the bacterial community structure in the rhizosphere of a maize cultivar. Soil Biology and Biochemistry 68, 392–401. https://doi.org/10.1016/j.soilbio.2013.10.017
10c2972b7d22ee6f77207305a410f7f5	0	308	23	250	2277	91	91	101	86	91	282	135	108	46	28	200	200	23	105	224	127	48	10	109	27	4990	Methylobacterium	Proteobacteria	Copiotrophic	Yes	1	Chiba, A.; Uchida, Y.; Kublik, S.; Vestergaard, G.; Buegger, F.; Schloter, M.; Schulz, S. Soil Bacterial Diversity Is Positively Correlated with Decomposition Rates during Early Phases of Maize Litter Decomposition. Microorganisms 2021, 9, 357. https://doi.org/10.3390/ microorganisms9020357	2	Egamberdieva, D., Wirth, S., Alqarawi, A. A., & Abd Allah, E. F. (2015). Salt tolerant Methylobacterium mesophilicum showed viable colonization abilities in the plant rhizosphere. Saudi journal of biological sciences, 22(5), 585–590. https://doi.org/10.1016/j.sjbs.2015.06.029
226a892ae845e38752979bd8936637fb	204	401	41	426	252	271	147	127	77	275	148	155	138	107	371	137	222	9	426	58	43	134	6	82	0	4257	Sphingoaurantiacus	Bacteroidetes	Copiotrophic	Yes	1	Tan Y, Wang Y, Wang D, Wang G, Zheng S. Sphingoaurantiacus capsulatus sp. nov., isolated from mountain soil, and emended description of the genus Sphingoaurantiacus. Int J Syst Evol Microbiol. 2016 Dec;66(12):4930-4935. doi: 10.1099/ijsem.0.001447. Epub 2016 Aug 25. PMID: 27562120.	2
ffd660f96ba6668b2d8d86fc4e150862	0	0	0	0	0	0	564	0	0	0	0	0	0	0	0	0	0	48	2	0	0	11	0	1783	1607	4015	Uncultured Sphingobacteriales	Bacteroidetes	Copiotrophic	-	1	Bledsoe, R.B., Goodwillie, C., Peralta, A.L., 2020. Long-term nutrient enrichment of an oligotroph-dominated wetland increases bacterial diversity in bulk soils and plant rhizospheres. https://doi.org/10.1101/2020.01.08.899781	2
4d4158f111abb8fcce65b0b0c2c00bee	0	620	0	86	47	678	140	165	192	0	0	269	234	30	127	222	56	32	61	174	39	53	0	442	16	3683	Rubellimicrobium	Proteobacteria	Copiotrophic	Yes	1	Adrian Ho, D. Paolo Di Lonardo, Paul L. E. Bodelier, Revisiting life strategy concepts in environmental microbial ecology, FEMS Microbiology Ecology, Volume 93, Issue 3, March 2017, fix006, https://doi.org/10.1093/femsec/fix006	2	Schreiter, S., Ding, G.-C., Heuer, H., Neumann, G., Sandmann, M., Grosch, R., Kropf, S., Smalla, K., 2014. Effect of the soil type on the microbiome in the rhizosphere of field-grown lettuce. Frontiers in Microbiology 5.
1dc19ea7474568d4a725c00e480066d3	0	0	168	2456	0	24	0	353	128	0	279	112	0	0	0	70	18	0	0	38	0	18	0	0	0	3664	Uncultured Alphaproteobacterium	Proteobacteria	Copiotrophic	-	1	Adrian Ho, D. Paolo Di Lonardo, Paul L. E. Bodelier, Revisiting life strategy concepts in environmental microbial ecology, FEMS Microbiology Ecology, Volume 93, Issue 3, March 2017, fix006, https://doi.org/10.1093/femsec/fix006	2
205e9006842d47d1a2d1caf6a96e0c88	0	285	0	358	87	339	187	166	215	0	0	360	173	37	46	294	16	0	0	171	28	66	0	259	0	3087	Microvirga	Proteobacteria	Copiotrophic	Yes	1	Adrian Ho, D. Paolo Di Lonardo, Paul L. E. Bodelier, Revisiting life strategy concepts in environmental microbial ecology, FEMS Microbiology Ecology, Volume 93, Issue 3, March 2017, fix006, https://doi.org/10.1093/femsec/fix006	2	Li, J., Gao, R., Chen, Y., Xue, D., Han, J., Wang, J., Dai, Q., Lin, M., Ke, X., Zhang, W., 2020. Isolation and Identification of Microvirga thermotolerans HR1, a Novel Thermo-Tolerant Bacterium, and Comparative Genomics among Microvirga Species. Microorganisms 8, 101. https://doi.org/10.3390/microorganisms8010101
0001d123420b59585627edf5a1292ae8	89	336	0	200	47	209	152	86	88	67	146	256	204	49	60	245	30	0	104	174	68	54	35	198	0	2897	Microvirga	Proteobacteria	Copiotrophic	Yes	1	Adrian Ho, D. Paolo Di Lonardo, Paul L. E. Bodelier, Revisiting life strategy concepts in environmental microbial ecology, FEMS Microbiology Ecology, Volume 93, Issue 3, March 2017, fix006, https://doi.org/10.1093/femsec/fix006	2	Li, J., Gao, R., Chen, Y., Xue, D., Han, J., Wang, J., Dai, Q., Lin, M., Ke, X., Zhang, W., 2020. Isolation and Identification of Microvirga thermotolerans HR1, a Novel Thermo-Tolerant Bacterium, and Comparative Genomics among Microvirga Species. Microorganisms 8, 101. https://doi.org/10.3390/microorganisms8010101
5e837ac7bb74eee783864f30f8752f6f	29	352	0	701	11	152	0	135	195	25	47	31	237	111	7	82	0	0	36	235	27	33	0	118	6	2570	Devosia	Proteobacteria	Copiotrophic	Yes	1	Mohd Nor MN, Sabaratnam V, Tan GYA. Devosia elaeis sp. nov., isolated from oil palm rhizospheric soil. Int J Syst Evol Microbiol. 2017 Apr;67(4):851-855. doi: 10.1099/ijsem.0.001683. Epub 2017 May 5. PMID: 27902276.	2	Yoon, J.-H., Kang, S.-J., Park, S., Oh, T.-K. 2007, n.d. Devosia insulae sp. nov., isolated from soil, and emended description of the genus Devosia. International Journal of Systematic and Evolutionary Microbiology 57, 1310–1314. https://doi.org/10.1099/ijs.0.65028-0
9ebd4d47c25e82ab5fff6ca85f1ad499	64	160	0	62	31	352	139	107	82	33	0	90	259	0	72	298	25	20	0	66	101	58	0	272	17	2308	Rubellimicrobium	Proteobacteria	Copiotrophic	Yes	1	Adrian Ho, D. Paolo Di Lonardo, Paul L. E. Bodelier, Revisiting life strategy concepts in environmental microbial ecology, FEMS Microbiology Ecology, Volume 93, Issue 3, March 2017, fix006, https://doi.org/10.1093/femsec/fix006	2	Schreiter, S., Ding, G.-C., Heuer, H., Neumann, G., Sandmann, M., Grosch, R., Kropf, S., Smalla, K., 2014. Effect of the soil type on the microbiome in the rhizosphere of field-grown lettuce. Frontiers in Microbiology 5.
0c5d2114ee9993714e590b3f7cb4e9ef	0	783	139	73	0	198	0	0	0	0	281	0	83	105	0	250	0	34	0	124	0	0	0	0	0	2070	Rhodocytophaga	Bacteroidetes	Copiotrophic	Yes	1	Wu, X., Liu, P., Wegner, C.-E., Luo, Y., Xiao, K.-Q., Cui, Z., Zhang, F., Liesack, W., Peng, J., 2021. Deciphering microbial mechanisms underlying soil organic carbon storage in a wheat-maize rotation system. Sci Total Environ 788, 147798. https://doi.org/10.1016/j.scitotenv.2021.147798	2	Fuentes, A., Herrera, H., Charles, T.C., Arriagada, C., 2020. Fungal and Bacterial Microbiome Associated with the Rhizosphere of Native Plants from the Atacama Desert. Microorganisms 8, 209. https://doi.org/10.3390/microorganisms8020209
c3357091b1eb1426ead2803433360b07	25	151	0	196	0	144	352	0	0	0	173	231	0	0	145	174	0	0	13	246	0	0	0	157	0	2007	Noviherbaspirillum	Proteobacteria	Copiotrophic	Yes	1	Adrian Ho, D. Paolo Di Lonardo, Paul L. E. Bodelier, Revisiting life strategy concepts in environmental microbial ecology, FEMS Microbiology Ecology, Volume 93, Issue 3, March 2017, fix006, https://doi.org/10.1093/femsec/fix006	2	Zhou, X., Wang, J.-T., Zhang, Z.-F., Li, W., Chen, W., Cai, L., 2020. Microbiota in the Rhizosphere and Seed of Rice From China, With Reference to Their Transmission and Biogeography. Frontiers in Microbiology 11.
eaa2b83d561a07da907ce8d295d17db4	0	654	980	7	0	277	0	0	0	0	0	0	0	0	0	0	0	0	0	0	0	0	0	0	0	1918	Uncultured Sphingobacteriales	Bacteroidetes	Copiotrophic	-	1	Bledsoe, R.B., Goodwillie, C., Peralta, A.L., 2020. Long-term nutrient enrichment of an oligotroph-dominated wetland increases bacterial diversity in bulk soils and plant rhizospheres. https://doi.org/10.1101/2020.01.08.899781	2
9c14f469fe27d3c951c4cfa0c47702de	0	81	33	24	130	118	41	80	24	121	273	112	77	27	25	63	92	0	38	21	25	24	21	56	19	1525	Rubellimicrobium	Proteobacteria	Copiotrophic	Yes	1	Adrian Ho, D. Paolo Di Lonardo, Paul L. E. Bodelier, Revisiting life strategy concepts in environmental microbial ecology, FEMS Microbiology Ecology, Volume 93, Issue 3, March 2017, fix006, https://doi.org/10.1093/femsec/fix006	2	Schreiter, S., Ding, G.-C., Heuer, H., Neumann, G., Sandmann, M., Grosch, R., Kropf, S., Smalla, K., 2014. Effect of the soil type on the microbiome in the rhizosphere of field-grown lettuce. Frontiers in Microbiology 5.
78d2353d11fe9e4a8a5976115cf6ae57	0	1285	0	0	0	25	0	0	0	0	0	0	0	0	0	0	0	0	0	0	0	0	0	0	0	1310	Corallococcus	Proteobacteria	Copiotrophic	Yes	1	Livingstone, P.G., Ingleby, O., Girdwood, S., Cookson, A.R., Morphew, R.M., Whitworth, D.E., 2019. Predatory Organisms with Untapped Biosynthetic Potential: Descriptions of Novel Corallococcus Species C. aberystwythensis sp. nov., C. carmarthensis sp. nov., C. exercitus sp. nov., C. interemptor sp. nov., C. llansteffanensis sp. nov., C. praedator sp. nov., C. sicarius sp. nov., and C. terminator …	2	Li, Yingzhe, Jian, X., Li, Yue, Zeng, X., Xu, L., Khan, M.U., Lin, W., 2020. OsPAL2-1 Mediates Allelopathic Interactions Between Rice and Specific Microorganisms in the Rhizosphere Ecosystem. Frontiers in Microbiology 11.
f48cbba2fe7a2cba3df1c5bcffc1fa83	339	72	36	97	62	39	148	0	0	28	158	23	32	0	0	39	21	0	0	74	22	0	24	58	0	1272	Massilia	Proteobacteria	Copiotrophic	Yes	1	Bledsoe, R.B., Goodwillie, C., Peralta, A.L., 2020. Long-term nutrient enrichment of an oligotroph-dominated wetland increases bacterial diversity in bulk soils and plant rhizospheres. https://doi.org/10.1101/2020.01.08.899781	2	Ofek, M., Hadar, Y., Minz, D., 2012. Ecology of Root Colonizing Massilia (Oxalobacteraceae). PLOS ONE 7, e40117. https://doi.org/10.1371/journal.pone.0040117
1325237df5594f1b6baf988e00a7e3ad	0	181	0	86	0	154	0	47	84	0	16	167	38	0	0	209	0	0	0	20	53	0	0	199	0	1254	Microvirga	Proteobacteria	Copiotrophic	Yes	1	Adrian Ho, D. Paolo Di Lonardo, Paul L. E. Bodelier, Revisiting life strategy concepts in environmental microbial ecology, FEMS Microbiology Ecology, Volume 93, Issue 3, March 2017, fix006, https://doi.org/10.1093/femsec/fix006	2
1bdb6147152691a3efcc23d9efd47eae	47	98	18	49	0	72	0	70	49	0	0	38	114	18	0	99	0	0	0	71	0	38	0	272	0	1053	Rubellimicrobium	Proteobacteria	Copiotrophic	Yes	1	Adrian Ho, D. Paolo Di Lonardo, Paul L. E. Bodelier, Revisiting life strategy concepts in environmental microbial ecology, FEMS Microbiology Ecology, Volume 93, Issue 3, March 2017, fix006, https://doi.org/10.1093/femsec/fix006	2	Schreiter, S., Ding, G.-C., Heuer, H., Neumann, G., Sandmann, M., Grosch, R., Kropf, S., Smalla, K., 2014. Effect of the soil type on the microbiome in the rhizosphere of field-grown lettuce. Frontiers in Microbiology 5.
f36c50279a8fa1c121cb9dda1ab1cb42	61	78	0	108	41	73	75	81	51	29	0	0	93	0	45	94	17	0	53	57	0	0	0	54	0	1010	Acidovorax	Proteobacteria	Copiotrophic	Yes	1	Burdman, S., & Walcott, R. (2012). Acidovorax citrulli: generating basic and applied knowledge to tackle a global threat to the cucurbit industry. Molecular plant pathology, 13(8), 805–815. https://doi.org/10.1111/j.1364-3703.2012.00810.x	2	Lee, S.A., Kim, Y., Kim, J.M., Chu, B., Joa, J.-H., Sang, M.K., Song, J., Weon, H.-Y., 2019. A preliminary examination of bacterial, archaeal, and fungal communities inhabiting different rhizocompartments of tomato plants under real-world environments. Sci Rep 9, 9300. https://doi.org/10.1038/s41598-019-45660-8
38c27ceaed634984c1225a82648cf571	0	0	0	0	0	24	148	0	85	0	0	0	0	81	0	0	0	0	84	20	177	15	26	215	68	943	Pseudomonas	Proteobacteria	Copiotrophic	Yes	1	Moore E.R.B., Tindall B.J., Martins Dos Santos V.A.P., Pieper D.H., Ramos JL., Palleroni N.J. (2006) Nonmedical: Pseudomonas. In: Dworkin M., Falkow S., Rosenberg E., Schleifer KH., Stackebrandt E. (eds) The Prokaryotes. Springer, New York, NY. https://doi.org/10.1007/0-387-30746-X_21	2
d33bb680327b61a38d3006c192aea878	0	54	0	196	50	74	20	0	0	52	163	161	69	0	0	55	15	0	0	0	0	33	0	0	0	942	Sphingomonas	Proteobacteria	Copiotrophic	Yes	1	Bledsoe, R.B., Goodwillie, C., Peralta, A.L., 2020. Long-term nutrient enrichment of an oligotroph-dominated wetland increases bacterial diversity in bulk soils and plant rhizospheres. https://doi.org/10.1101/2020.01.08.899781	2	Luo Y, Wang F, Huang Y, Zhou M, Gao J, Yan T, Sheng H, An L. Sphingomonas sp. Cra20 Increases Plant Growth Rate and Alters Rhizosphere Microbial Community Structure of Arabidopsis thaliana Under Drought Stress. Front Microbiol. 2019 Jun 5;10:1221. doi: 10.3389/fmicb.2019.01221. PMID: 31231328; PMCID: PMC6560172.
17dcd268d8e15d20129c4759a02ff856	0	58	9	31	38	34	0	28	24	41	107	66	40	0	0	22	0	0	230	34	11	71	0	78	9	931	Methylobacterium	Proteobacteria	Copiotrophic	Yes	1	Chiba, A.; Uchida, Y.; Kublik, S.; Vestergaard, G.; Buegger, F.; Schloter, M.; Schulz, S. Soil Bacterial Diversity Is Positively Correlated with Decomposition Rates during Early Phases of Maize Litter Decomposition. Microorganisms 2021, 9, 357. https://doi.org/10.3390/ microorganisms9020357	2	Egamberdieva, D., Wirth, S., Alqarawi, A. A., & Abd Allah, E. F. (2015). Salt tolerant Methylobacterium mesophilicum showed viable colonization abilities in the plant rhizosphere. Saudi journal of biological sciences, 22(5), 585–590. https://doi.org/10.1016/j.sjbs.2015.06.029
caa35815d032a05f0b4b1b93dc07c6eb	0	0	0	0	0	0	0	0	0	0	0	0	0	0	0	874	0	0	0	0	0	0	0	0	0	874	Chryseobacterium	Bacteroidetes	Copiotrophic	Yes	1	Szoboszlay S, Atzél B, Kukolya J, Tóth EM, Márialigeti K, Schumann P, Kriszt B. Chryseobacterium hungaricum sp. nov., isolated from hydrocarbon-contaminated soil. Int J Syst Evol Microbiol. 2008 Dec;58(Pt 12):2748-54. doi: 10.1099/ijs.0.65847-0. PMID: 19060052.	2	Cho SH, Lee KS, Shin DS, Han JH, Park KS, Lee CH, Park KH, Kim SB. Four new species of Chryseobacterium from the rhizosphere of coastal sand dune plants, Chryseobacterium elymi sp. nov., Chryseobacterium hagamense sp. nov., Chryseobacterium lathyri sp. nov. and Chryseobacterium rhizosphaerae sp. nov. Syst Appl Microbiol. 2010 Apr;33(3):122-7. doi: 10.1016/j.syapm.2009.12.004. Epub 2010 Feb 24. PM…
928b67e64faa0e5503b45c9c643bdcdc	40	68	0	0	0	0	44	44	0	0	0	84	85	0	0	87	0	0	143	0	0	43	0	115	0	753	Rubellimicrobium	Proteobacteria	Copiotrophic	Yes	1	Adrian Ho, D. Paolo Di Lonardo, Paul L. E. Bodelier, Revisiting life strategy concepts in environmental microbial ecology, FEMS Microbiology Ecology, Volume 93, Issue 3, March 2017, fix006, https://doi.org/10.1093/femsec/fix006	2	Schreiter, S., Ding, G.-C., Heuer, H., Neumann, G., Sandmann, M., Grosch, R., Kropf, S., Smalla, K., 2014. Effect of the soil type on the microbiome in the rhizosphere of field-grown lettuce. Frontiers in Microbiology 5.
74b331c14f6d927a17e64f759fe7d2df	0	16	0	0	0	11	106	32	25	19	0	170	16	6	53	0	21	0	31	45	32	13	0	79	73	748	Microvirga	Proteobacteria	Copiotrophic	Yes	1	Adrian Ho, D. Paolo Di Lonardo, Paul L. E. Bodelier, Revisiting life strategy concepts in environmental microbial ecology, FEMS Microbiology Ecology, Volume 93, Issue 3, March 2017, fix006, https://doi.org/10.1093/femsec/fix006	2
cd953c5ce198d5c954a619f140decb9f	0	46	0	93	19	37	23	30	32	36	84	47	48	0	0	49	23	0	89	0	0	0	0	36	19	711	Microvirga	Proteobacteria	Copiotrophic	Yes	1	Adrian Ho, D. Paolo Di Lonardo, Paul L. E. Bodelier, Revisiting life strategy concepts in environmental microbial ecology, FEMS Microbiology Ecology, Volume 93, Issue 3, March 2017, fix006, https://doi.org/10.1093/femsec/fix006	2
8befccc59b2a8e4386a2a4cdf197ee58	0	42	0	56	0	94	48	0	0	0	0	99	58	0	0	171	0	36	0	9	0	0	0	19	0	632	Sphingomonas	Proteobacteria	Copiotrophic	Yes	1	Bledsoe, R.B., Goodwillie, C., Peralta, A.L., 2020. Long-term nutrient enrichment of an oligotroph-dominated wetland increases bacterial diversity in bulk soils and plant rhizospheres. https://doi.org/10.1101/2020.01.08.899781	2	Luo Y, Wang F, Huang Y, Zhou M, Gao J, Yan T, Sheng H, An L. Sphingomonas sp. Cra20 Increases Plant Growth Rate and Alters Rhizosphere Microbial Community Structure of Arabidopsis thaliana Under Drought Stress. Front Microbiol. 2019 Jun 5;10:1221. doi: 10.3389/fmicb.2019.01221. PMID: 31231328; PMCID: PMC6560172.
dd040a17937414ebc77afcac6d9edea8	0	0	0	0	51	0	20	0	0	0	0	0	0	0	0	0	10	0	137	35	37	141	10	154	0	595	Paenibacillus	Firmicutes	Copiotrophic	Yes	1	Grady, E.N., MacDonald, J., Liu, L. et al. Current knowledge and perspectives of Paenibacillus: a review. Microb Cell Fact 15, 203 (2016). https://doi.org/10.1186/s12934-016-0603-7	2
25ba565dc0f629513a9671d66e575b17	0	119	0	77	0	75	0	71	35	0	0	48	56	23	0	65	0	0	24	0	0	0	0	0	0	593	Microvirga	Proteobacteria	Copiotrophic	Yes	1	Adrian Ho, D. Paolo Di Lonardo, Paul L. E. Bodelier, Revisiting life strategy concepts in environmental microbial ecology, FEMS Microbiology Ecology, Volume 93, Issue 3, March 2017, fix006, https://doi.org/10.1093/femsec/fix006	2
a89bf424ce89d59848439fbe22a379e9	0	0	0	0	0	0	464	0	0	0	0	0	0	0	0	0	0	36	0	0	0	0	0	68	0	568	Uncultured Sphingobacteriales	Bacteroidetes	Copiotrophic	-	1	Bledsoe, R.B., Goodwillie, C., Peralta, A.L., 2020. Long-term nutrient enrichment of an oligotroph-dominated wetland increases bacterial diversity in bulk soils and plant rhizospheres. https://doi.org/10.1101/2020.01.08.899781	2
0412cc24e1ad6b835e85b3f45da4b27d	61	0	0	0	0	52	0	17	16	0	0	52	36	0	0	68	0	0	0	90	0	0	0	140	0	532	Microvirga	Proteobacteria	Copiotrophic	Yes	1	Adrian Ho, D. Paolo Di Lonardo, Paul L. E. Bodelier, Revisiting life strategy concepts in environmental microbial ecology, FEMS Microbiology Ecology, Volume 93, Issue 3, March 2017, fix006, https://doi.org/10.1093/femsec/fix006	2
c04e3ba28c560c42f3d4f6686f41070f	0	77	0	0	0	68	0	0	42	15	0	90	49	0	0	60	0	9	66	0	0	30	12	0	0	518	Methylobacterium	Proteobacteria	Copiotrophic	Yes	1	Chiba, A.; Uchida, Y.; Kublik, S.; Vestergaard, G.; Buegger, F.; Schloter, M.; Schulz, S. Soil Bacterial Diversity Is Positively Correlated with Decomposition Rates during Early Phases of Maize Litter Decomposition. Microorganisms 2021, 9, 357. https://doi.org/10.3390/ microorganisms9020357	2	Egamberdieva, D., Wirth, S., Alqarawi, A. A., & Abd Allah, E. F. (2015). Salt tolerant Methylobacterium mesophilicum showed viable colonization abilities in the plant rhizosphere. Saudi journal of biological sciences, 22(5), 585–590. https://doi.org/10.1016/j.sjbs.2015.06.029
1610fbb6677fe5b73db2a38b50d26753	32	51	0	36	0	0	83	0	0	0	0	40	91	0	0	51	0	0	18	23	0	81	0	0	0	506	Rubellimicrobium	Proteobacteria	Copiotrophic	Yes	1	Adrian Ho, D. Paolo Di Lonardo, Paul L. E. Bodelier, Revisiting life strategy concepts in environmental microbial ecology, FEMS Microbiology Ecology, Volume 93, Issue 3, March 2017, fix006, https://doi.org/10.1093/femsec/fix006	2	Schreiter, S., Ding, G.-C., Heuer, H., Neumann, G., Sandmann, M., Grosch, R., Kropf, S., Smalla, K., 2014. Effect of the soil type on the microbiome in the rhizosphere of field-grown lettuce. Frontiers in Microbiology 5.
26a6a2c4d9974cc6e9c46c61ed6b418c	0	27	16	90	28	38	0	14	26	30	40	25	40	17	0	43	49	0	0	0	10	0	0	6	0	499	Sphingomonas	Proteobacteria	Copiotrophic	Yes	1	Bledsoe, R.B., Goodwillie, C., Peralta, A.L., 2020. Long-term nutrient enrichment of an oligotroph-dominated wetland increases bacterial diversity in bulk soils and plant rhizospheres. https://doi.org/10.1101/2020.01.08.899781	2	Luo Y, Wang F, Huang Y, Zhou M, Gao J, Yan T, Sheng H, An L. Sphingomonas sp. Cra20 Increases Plant Growth Rate and Alters Rhizosphere Microbial Community Structure of Arabidopsis thaliana Under Drought Stress. Front Microbiol. 2019 Jun 5;10:1221. doi: 10.3389/fmicb.2019.01221. PMID: 31231328; PMCID: PMC6560172.
2cd5e578cb80e9e64082abe3290a1ae4	0	54	8	104	19	39	0	11	14	0	0	37	24	13	13	47	10	8	0	13	0	7	0	29	0	450	Mesorhizobium	Proteobacteria	Copiotrophic	Yes	1	Willems A. (2014) The Family Phyllobacteriaceae. In: Rosenberg E., DeLong E.F., Lory S., Stackebrandt E., Thompson F. (eds) The Prokaryotes. Springer, Berlin, Heidelberg. https://doi-org.ezproxy1.lib.asu.edu/10.1007/978-3-642-30197-1_298	2
40d3bdf91e32834300abb3aed1d98267	0	14	0	12	31	41	13	26	4	24	19	16	25	19	0	11	7	0	120	5	0	24	0	8	0	419	Bosea	Proteobacteria	Copiotrophic	Yes	1	Sazanova, A.L., Safronova, V.I., Kuznetsova, I.G., Karlov, D.S., Belimov, A.A., Andronov, E.E., Chirak, E.R., Popova, J.P., Verkhozina, A.V., Willems, A., Tikhonovich, I.A.Y. 2019, n.d. Bosea caraganae sp. nov. a new species of slow-growing bacteria isolated from root nodules of the relict species Caragana jubata (Pall.) Poir. originating from Mongolia. International Journal of Systematic and Evo…	2
08f8d83d9566e6477feaa25a1a3ca5e5	82	44	0	0	0	63	28	26	54	0	0	30	0	0	24	30	0	0	0	22	0	0	10	0	0	413	Cryptosporangium	Actinobacteria	Copiotrophic	No	1	Suriyachadkun, C., Ngaemthao, W., Pujchakarn, T., Chunhametha, S. 2020, n.d. Cryptosporangium phraense sp. nov., isolated from plant litter. International Journal of Systematic and Evolutionary Microbiology 70, 971–976. https://doi.org/10.1099/ijsem.0.003857	2
b35942bc25badef300caff35bbb9f7f9	0	4	0	0	0	2	0	17	0	10	0	39	80	0	0	7	4	0	3	6	0	0	0	236	0	408	Uncultured Firmicutes	Firmicutes	Copiotrophic	-	1	Adrian Ho, D. Paolo Di Lonardo, Paul L. E. Bodelier, Revisiting life strategy concepts in environmental microbial ecology, FEMS Microbiology Ecology, Volume 93, Issue 3, March 2017, fix006, https://doi.org/10.1093/femsec/fix006	2
d5f15a038feb7126246d0face90594d3	132	36	0	0	15	15	44	10	0	0	52	15	15	0	34	0	26	0	0	0	0	0	0	0	0	394	Sphingosinicella	Proteobacteria	Copiotrophic	Yes	1	Geueke B, Busse HJ, Fleischmann T, Kämpfer P, Kohler HE. Description of Sphingosinicella xenopeptidilytica sp. nov., a beta-peptide-degrading species, and emended descriptions of the genus Sphingosinicella and the species Sphingosinicella microcystinivorans. Int J Syst Evol Microbiol. 2007 Jan;57(Pt 1):107-113. doi: 10.1099/ijs.0.64509-0. PMID: 17220451.	2	Zhou, X., Wang, J.-T., Zhang, Z.-F., Li, W., Chen, W., Cai, L., 2020. Microbiota in the Rhizosphere and Seed of Rice From China, With Reference to Their Transmission and Biogeography. Frontiers in Microbiology 11.
0be5b1172c2ead54cd3608861a62a2d4	0	65	0	0	0	0	0	0	0	0	0	74	0	0	0	0	0	0	0	38	0	0	0	203	0	380	Uncultured Alphaproteobacterium	Proteobacteria	Copiotrophic	-	1	Adrian Ho, D. Paolo Di Lonardo, Paul L. E. Bodelier, Revisiting life strategy concepts in environmental microbial ecology, FEMS Microbiology Ecology, Volume 93, Issue 3, March 2017, fix006, https://doi.org/10.1093/femsec/fix006	2
7b862991280c2d3dda6f4ece0fc5a180	0	0	0	0	0	104	0	36	0	0	0	0	48	13	38	65	0	0	0	7	0	0	0	42	8	361	Rubellimicrobium	Proteobacteria	Copiotrophic	Yes	1	Adrian Ho, D. Paolo Di Lonardo, Paul L. E. Bodelier, Revisiting life strategy concepts in environmental microbial ecology, FEMS Microbiology Ecology, Volume 93, Issue 3, March 2017, fix006, https://doi.org/10.1093/femsec/fix006	2	Schreiter, S., Ding, G.-C., Heuer, H., Neumann, G., Sandmann, M., Grosch, R., Kropf, S., Smalla, K., 2014. Effect of the soil type on the microbiome in the rhizosphere of field-grown lettuce. Frontiers in Microbiology 5.
c95768a04964ceb0e7a6cd55587554b0	0	12	24	54	18	0	0	0	5	23	35	6	12	0	0	0	0	0	94	10	0	28	0	17	0	338	Sphingomonas	Proteobacteria	Copiotrophic	Yes	1	Bledsoe, R.B., Goodwillie, C., Peralta, A.L., 2020. Long-term nutrient enrichment of an oligotroph-dominated wetland increases bacterial diversity in bulk soils and plant rhizospheres. https://doi.org/10.1101/2020.01.08.899781	2	Luo Y, Wang F, Huang Y, Zhou M, Gao J, Yan T, Sheng H, An L. Sphingomonas sp. Cra20 Increases Plant Growth Rate and Alters Rhizosphere Microbial Community Structure of Arabidopsis thaliana Under Drought Stress. Front Microbiol. 2019 Jun 5;10:1221. doi: 10.3389/fmicb.2019.01221. PMID: 31231328; PMCID: PMC6560172.
b9403b27b5eaeffc7cdfa1e6d239d1a0	0	0	0	0	0	0	0	0	0	40	0	217	0	0	0	0	0	0	11	0	0	13	0	0	24	305	Silvanigrella	Proteobacteria	Copiotrophic	No	1	Hahn, M. W., Schmidt, J., Koll, U., Rohde, M., Verbarg, S., Pitt, A., Nakai, R., Naganuma, T., & Lang, E. (2017). Silvanigrella aquatica gen. nov., sp. nov., isolated from a freshwater lake, description of Silvanigrellaceae fam. nov. and Silvanigrellales ord. nov., reclassification of the order Bdellovibrionales in the class Oligoflexia, reclassification of the families Bacteriovoracaceae and Hal…	2
49b2b3834290e491835160513a2c97b0	0	66	0	0	0	0	0	0	0	0	0	0	0	0	0	49	0	0	0	58	0	54	0	70	0	297	Rubellimicrobium	Proteobacteria	Copiotrophic	Yes	1	Adrian Ho, D. Paolo Di Lonardo, Paul L. E. Bodelier, Revisiting life strategy concepts in environmental microbial ecology, FEMS Microbiology Ecology, Volume 93, Issue 3, March 2017, fix006, https://doi.org/10.1093/femsec/fix006	2	Schreiter, S., Ding, G.-C., Heuer, H., Neumann, G., Sandmann, M., Grosch, R., Kropf, S., Smalla, K., 2014. Effect of the soil type on the microbiome in the rhizosphere of field-grown lettuce. Frontiers in Microbiology 5.
8fc60c76006efc17d6f82d53950cd089	0	0	0	0	0	0	0	65	32	45	0	64	0	0	31	0	50	0	0	0	0	0	0	0	0	287	Herbaspirillum	Proteobacteria	Copiotrophic	Yes	1	Baldani J.I., Rouws L., Cruz L.M., Olivares F.L., Schmid M., Hartmann A. (2014) The Family Oxalobacteraceae. In: Rosenberg E., DeLong E.F., Lory S., Stackebrandt E., Thompson F. (eds) The Prokaryotes. Springer, Berlin, Heidelberg. https://doi-org.ezproxy1.lib.asu.edu/10.1007/978-3-642-30197-1_291	2	Valverde A, Velázquez E, Gutiérrez C, Cervantes E, Ventosa A, Igual J-M (2003) Herbaspirillum lusitanum sp. nov., a novel nitrogen-fixing bacterium associated with root nodules of Phaseolus vulgaris. Int J Syst Evol Microbiol 53:1979–1983
9beb15f77095dd1b5e62fcfcfde64154	0	58	0	0	11	29	36	0	0	0	0	17	59	0	0	15	29	0	0	10	13	0	0	0	0	277	Sphingomonas	Proteobacteria	Copiotrophic	Yes	1	Bledsoe, R.B., Goodwillie, C., Peralta, A.L., 2020. Long-term nutrient enrichment of an oligotroph-dominated wetland increases bacterial diversity in bulk soils and plant rhizospheres. https://doi.org/10.1101/2020.01.08.899781	2	Luo Y, Wang F, Huang Y, Zhou M, Gao J, Yan T, Sheng H, An L. Sphingomonas sp. Cra20 Increases Plant Growth Rate and Alters Rhizosphere Microbial Community Structure of Arabidopsis thaliana Under Drought Stress. Front Microbiol. 2019 Jun 5;10:1221. doi: 10.3389/fmicb.2019.01221. PMID: 31231328; PMCID: PMC6560172.
bb55d0d434444b5a320b627af9dceefb	0	0	0	116	65	0	0	0	0	0	90	0	0	0	0	0	0	0	0	0	0	0	0	0	0	271	Noviherbaspirillum	Proteobacteria	Copiotrophic	Yes	1	Adrian Ho, D. Paolo Di Lonardo, Paul L. E. Bodelier, Revisiting life strategy concepts in environmental microbial ecology, FEMS Microbiology Ecology, Volume 93, Issue 3, March 2017, fix006, https://doi.org/10.1093/femsec/fix006	2	Zhou, X., Wang, J.-T., Zhang, Z.-F., Li, W., Chen, W., Cai, L., 2020. Microbiota in the Rhizosphere and Seed of Rice From China, With Reference to Their Transmission and Biogeography. Frontiers in Microbiology 11.
88b71e1405c6fc9454d1f095b298e884	0	19	31	0	0	42	17	0	10	0	0	22	15	0	0	49	0	8	0	0	0	12	0	31	10	266	Adhaeribacter	Bacteroidetes	Copiotrophic	Yes	1	Adrian Ho, D. Paolo Di Lonardo, Paul L. E. Bodelier, Revisiting life strategy concepts in environmental microbial ecology, FEMS Microbiology Ecology, Volume 93, Issue 3, March 2017, fix006, https://doi.org/10.1093/femsec/fix006	2	Chhetri, G., Kim, J., Kim, I., Lee, B., Jang, W., Seo, T. 2020, n.d. Adhaeribacter rhizoryzae sp. nov., a fibrillar matrix-producing bacterium isolated from the rhizosphere of rice plant. International Journal of Systematic and Evolutionary Microbiology 70, 5382–5388. https://doi.org/10.1099/ijsem.0.004422
e7050242c98100dd9c3d68c08319f3f4	0	57	0	0	7	0	0	0	0	18	0	41	0	0	0	22	0	0	0	102	19	0	0	0	0	266	Sphingomonas	Proteobacteria	Copiotrophic	Yes	1	Bledsoe, R.B., Goodwillie, C., Peralta, A.L., 2020. Long-term nutrient enrichment of an oligotroph-dominated wetland increases bacterial diversity in bulk soils and plant rhizospheres. https://doi.org/10.1101/2020.01.08.899781	2	Luo Y, Wang F, Huang Y, Zhou M, Gao J, Yan T, Sheng H, An L. Sphingomonas sp. Cra20 Increases Plant Growth Rate and Alters Rhizosphere Microbial Community Structure of Arabidopsis thaliana Under Drought Stress. Front Microbiol. 2019 Jun 5;10:1221. doi: 10.3389/fmicb.2019.01221. PMID: 31231328; PMCID: PMC6560172.
c6fa5965a94006e9d00877d7c12269ba	0	0	0	0	0	0	0	0	0	0	0	0	0	0	0	0	0	0	0	0	0	24	0	217	16	257	Acidovorax	Proteobacteria	Copiotrophic	Yes	1	Burdman, S., & Walcott, R. (2012). Acidovorax citrulli: generating basic and applied knowledge to tackle a global threat to the cucurbit industry. Molecular plant pathology, 13(8), 805–815. https://doi.org/10.1111/j.1364-3703.2012.00810.x	2	Lee, S.A., Kim, Y., Kim, J.M., Chu, B., Joa, J.-H., Sang, M.K., Song, J., Weon, H.-Y., 2019. A preliminary examination of bacterial, archaeal, and fungal communities inhabiting different rhizocompartments of tomato plants under real-world environments. Sci Rep 9, 9300. https://doi.org/10.1038/s41598-019-45660-8
1e2f6526aade1b144f211784b2698e81	9	20	6	31	0	24	17	13	5	8	53	5	0	5	20	23	7	0	0	0	0	0	0	0	10	256	Sphingoaurantiacus	Bacteroidetes	Copiotrophic	Yes	1	Tan Y, Wang Y, Wang D, Wang G, Zheng S. Sphingoaurantiacus capsulatus sp. nov., isolated from mountain soil, and emended description of the genus Sphingoaurantiacus. Int J Syst Evol Microbiol. 2016 Dec;66(12):4930-4935. doi: 10.1099/ijsem.0.001447. Epub 2016 Aug 25. PMID: 27562120.	2
a91108c92f693afd91f04b849e036d52	0	33	11	0	0	0	0	91	43	0	0	0	0	0	38	0	0	0	0	20	13	0	0	0	0	249	Methylobacterium	Proteobacteria	Copiotrophic	Yes	1	Chiba, A.; Uchida, Y.; Kublik, S.; Vestergaard, G.; Buegger, F.; Schloter, M.; Schulz, S. Soil Bacterial Diversity Is Positively Correlated with Decomposition Rates during Early Phases of Maize Litter Decomposition. Microorganisms 2021, 9, 357. https://doi.org/10.3390/ microorganisms9020357	2	Egamberdieva, D., Wirth, S., Alqarawi, A. A., & Abd Allah, E. F. (2015). Salt tolerant Methylobacterium mesophilicum showed viable colonization abilities in the plant rhizosphere. Saudi journal of biological sciences, 22(5), 585–590. https://doi.org/10.1016/j.sjbs.2015.06.029
4b0113982625e2ee0f3907495937fdf4	247	0	0	0	0	0	0	0	0	0	0	0	0	0	0	0	0	0	0	0	0	0	0	0	0	247	Altererythrobacter	Proteobacteria	Copiotrophic	Yes	1	Lei X, Li Y, Chen Z, Zheng W, Lai Q, Zhang H, Guan C, Cai G, Yang X, Tian Y, Zheng T. Altererythrobacter xiamenensis sp. nov., an algicidal bacterium isolated from red tide seawater. Int J Syst Evol Microbiol. 2014 Feb;64(Pt 2):631-637. doi: 10.1099/ijs.0.057257-0. Epub 2013 Oct 24. PMID: 24158949.	2	Li HP, Yao D, Shao KZ, Han QQ, Gou JY, Zhao Q, Zhang JL. Altererythrobacter rhizovicinus sp. nov., isolated from rhizosphere soil of Haloxylon ammodendron. Int J Syst Evol Microbiol. 2020 Jan;70(1):680-686. doi: 10.1099/ijsem.0.003817. PMID: 31675287.
5be583922ac8516ab947ffb18025b054	46	0	0	0	0	0	0	19	18	0	61	15	25	0	0	39	0	0	0	0	24	0	0	0	0	247	Sphingomonas	Proteobacteria	Copiotrophic	Yes	1	Bledsoe, R.B., Goodwillie, C., Peralta, A.L., 2020. Long-term nutrient enrichment of an oligotroph-dominated wetland increases bacterial diversity in bulk soils and plant rhizospheres. https://doi.org/10.1101/2020.01.08.899781	2	Luo Y, Wang F, Huang Y, Zhou M, Gao J, Yan T, Sheng H, An L. Sphingomonas sp. Cra20 Increases Plant Growth Rate and Alters Rhizosphere Microbial Community Structure of Arabidopsis thaliana Under Drought Stress. Front Microbiol. 2019 Jun 5;10:1221. doi: 10.3389/fmicb.2019.01221. PMID: 31231328; PMCID: PMC6560172.
0a3214622423c44533b90991dad7e481	0	0	0	0	0	0	0	0	0	11	0	14	0	0	13	11	5	0	74	11	0	11	5	90	0	245	Uncultured Sphingobacteriales	Bacteroidetes	Copiotrophic	-	1	Bledsoe, R.B., Goodwillie, C., Peralta, A.L., 2020. Long-term nutrient enrichment of an oligotroph-dominated wetland increases bacterial diversity in bulk soils and plant rhizospheres. https://doi.org/10.1101/2020.01.08.899781	2
802d8c111c897d301b99b76bfd997e82	0	0	0	0	0	0	0	0	0	0	0	0	0	0	0	0	0	0	102	0	0	38	0	76	25	241	Uncultured Sphingobacteriales	Bacteroidetes	Copiotrophic	-	1	Bledsoe, R.B., Goodwillie, C., Peralta, A.L., 2020. Long-term nutrient enrichment of an oligotroph-dominated wetland increases bacterial diversity in bulk soils and plant rhizospheres. https://doi.org/10.1101/2020.01.08.899781	2
ebf85822ffa7193275cc96b6efc0d681	0	25	0	110	0	0	28	0	0	0	78	0	0	0	0	0	0	0	0	0	0	0	0	0	0	241	Herbaspirillum	Proteobacteria	Copiotrophic	Yes	1	Baldani J.I., Rouws L., Cruz L.M., Olivares F.L., Schmid M., Hartmann A. (2014) The Family Oxalobacteraceae. In: Rosenberg E., DeLong E.F., Lory S., Stackebrandt E., Thompson F. (eds) The Prokaryotes. Springer, Berlin, Heidelberg. https://doi-org.ezproxy1.lib.asu.edu/10.1007/978-3-642-30197-1_291	2	Valverde A, Velázquez E, Gutiérrez C, Cervantes E, Ventosa A, Igual J-M (2003) Herbaspirillum lusitanum sp. nov., a novel nitrogen-fixing bacterium associated with root nodules of Phaseolus vulgaris. Int J Syst Evol Microbiol 53:1979–1983
5b39cdd5e448eb50ba7e8b91d5600580	0	15	0	9	15	0	0	0	0	19	51	10	0	0	8	0	0	0	61	10	12	22	0	0	0	232	Sphingomonas	Proteobacteria	Copiotrophic	Yes	1	Bledsoe, R.B., Goodwillie, C., Peralta, A.L., 2020. Long-term nutrient enrichment of an oligotroph-dominated wetland increases bacterial diversity in bulk soils and plant rhizospheres. https://doi.org/10.1101/2020.01.08.899781	2	Luo Y, Wang F, Huang Y, Zhou M, Gao J, Yan T, Sheng H, An L. Sphingomonas sp. Cra20 Increases Plant Growth Rate and Alters Rhizosphere Microbial Community Structure of Arabidopsis thaliana Under Drought Stress. Front Microbiol. 2019 Jun 5;10:1221. doi: 10.3389/fmicb.2019.01221. PMID: 31231328; PMCID: PMC6560172.
7ff346973a282aa55de296afdb5d74af	0	21	0	0	0	73	4	24	18	0	0	0	3	0	0	20	0	7	0	56	0	0	0	0	0	226	Paeniglutamicibacter	Actinobacteria	Copiotrophic	Yes	1	Sakdapetsiri C, Kuntaveesuk A, Ngaemthao W, Suriyachadkun C, Muangchinda C, Chavanich S, Viyakarn V, Chen B, Pinyakong O. Paeniglutamicibacter terrestris sp. nov., isolated from phenanthrene-degrading consortium enriched from Antarctic soil. Int J Syst Evol Microbiol. 2019 Jun;71(3). doi: 10.1099/ijsem.0.004689. Epub 2021 Feb 8. PMID: 33555249.	2	Xu, T., Jiang, W., Qin, D., Liu, T., Zhang, J., Chen, W., Gao, L., 2021. Characterization of the microbial communities in wheat tissues and rhizosphere soil caused by dwarf bunt of wheat. Sci Rep 11, 5773. https://doi.org/10.1038/s41598-021-85281-8
c1a536f432e158bdced050bddea72876	0	0	0	0	0	0	0	44	0	0	0	0	98	0	76	0	0	0	0	0	0	0	0	0	0	218	Herbaspirillum	Proteobacteria	Copiotrophic	Yes	1	Baldani J.I., Rouws L., Cruz L.M., Olivares F.L., Schmid M., Hartmann A. (2014) The Family Oxalobacteraceae. In: Rosenberg E., DeLong E.F., Lory S., Stackebrandt E., Thompson F. (eds) The Prokaryotes. Springer, Berlin, Heidelberg. https://doi-org.ezproxy1.lib.asu.edu/10.1007/978-3-642-30197-1_291	2	Valverde A, Velázquez E, Gutiérrez C, Cervantes E, Ventosa A, Igual J-M (2003) Herbaspirillum lusitanum sp. nov., a novel nitrogen-fixing bacterium associated with root nodules of Phaseolus vulgaris. Int J Syst Evol Microbiol 53:1979–1983
634cf47a15d9c0869323321c3dc219df	0	0	0	0	0	0	0	0	0	0	0	0	0	0	0	0	0	7	0	22	32	0	5	144	0	210	Uncultured Sphingobacteriales	Bacteroidetes	Copiotrophic	-	1	Bledsoe, R.B., Goodwillie, C., Peralta, A.L., 2020. Long-term nutrient enrichment of an oligotroph-dominated wetland increases bacterial diversity in bulk soils and plant rhizospheres. https://doi.org/10.1101/2020.01.08.899781	2
6bbf7984d0bcd16358a5e4f3222cc0da	38	0	0	0	0	0	29	0	0	0	24	0	75	0	10	0	0	0	0	18	16	0	0	0	0	210	Rhodocytophaga	Bacteroidetes	Copiotrophic	Yes	1	Wu, X., Liu, P., Wegner, C.-E., Luo, Y., Xiao, K.-Q., Cui, Z., Zhang, F., Liesack, W., Peng, J., 2021. Deciphering microbial mechanisms underlying soil organic carbon storage in a wheat-maize rotation system. Sci Total Environ 788, 147798. https://doi.org/10.1016/j.scitotenv.2021.147798	2	Fuentes, A., Herrera, H., Charles, T.C., Arriagada, C., 2020. Fungal and Bacterial Microbiome Associated with the Rhizosphere of Native Plants from the Atacama Desert. Microorganisms 8, 209. https://doi.org/10.3390/microorganisms8020209
fd19bdeb0b8e56113a7ac58a1941e179	0	58	0	29	0	0	19	0	0	0	0	28	43	0	0	15	0	0	0	0	0	0	18	0	0	210	Sphingomonas	Proteobacteria	Copiotrophic	Yes	1	Bledsoe, R.B., Goodwillie, C., Peralta, A.L., 2020. Long-term nutrient enrichment of an oligotroph-dominated wetland increases bacterial diversity in bulk soils and plant rhizospheres. https://doi.org/10.1101/2020.01.08.899781	2	Luo Y, Wang F, Huang Y, Zhou M, Gao J, Yan T, Sheng H, An L. Sphingomonas sp. Cra20 Increases Plant Growth Rate and Alters Rhizosphere Microbial Community Structure of Arabidopsis thaliana Under Drought Stress. Front Microbiol. 2019 Jun 5;10:1221. doi: 10.3389/fmicb.2019.01221. PMID: 31231328; PMCID: PMC6560172.
cc074e84e5cf0437b3865a16f4ca15ea	0	0	0	0	0	0	81	0	0	0	0	0	0	0	0	0	0	0	0	0	0	0	0	129	0	210	Pseudoxanthomonas	Proteobacteria	Copiotrophic	Yes	1	Chang JS, Chou CL, Lin GH, Sheu SY, Chen WM. Pseudoxanthomonas kaohsiungensis, sp. nov., a novel bacterium isolated from oil-polluted site produces extracellular surface activity. Syst Appl Microbiol. 2005 Mar;28(2):137-44. doi: 10.1016/j.syapm.2004.11.003. PMID: 15830806.	2	Akter S, Jo H, Du J, Won K, Yin CS, Kook M, Yu H, Choi HS, Kim MK, Yi TH. Pseudoxanthomonas humi sp. nov., a bacterium isolated from rhizospheric soil of Fraxinus chinensis in Gyeonggi Province, South Korea. Arch Microbiol. 2015 Dec;197(10):1165-72. doi: 10.1007/s00203-015-1157-5. Epub 2015 Oct 6. PMID: 26443534.
b7f5af401f678ffbe9f7299cfa59e3bf	0	0	0	41	0	19	0	0	22	0	45	0	0	0	0	24	0	9	0	37	0	0	0	7	0	204	Devosia	Proteobacteria	Copiotrophic	Yes	1	Mohd Nor MN, Sabaratnam V, Tan GYA. Devosia elaeis sp. nov., isolated from oil palm rhizospheric soil. Int J Syst Evol Microbiol. 2017 Apr;67(4):851-855. doi: 10.1099/ijsem.0.001683. Epub 2017 May 5. PMID: 27902276.	2	Yoon, J.-H., Kang, S.-J., Park, S., Oh, T.-K. 2007, n.d. Devosia insulae sp. nov., isolated from soil, and emended description of the genus Devosia. International Journal of Systematic and Evolutionary Microbiology 57, 1310–1314. https://doi.org/10.1099/ijs.0.65028-0
839bf9f5e2faa9ea923b277c5a951a9a	0	0	5	15	0	21	0	22	0	0	27	0	19	0	0	0	0	9	31	19	0	0	0	34	0	202	Belnapia	Proteobacteria	Copiotrophic	No	1	Reddy, G.S.N., Nagy, M., Garcia-Pichel, F. 2006, n.d. Belnapia moabensis gen. nov., sp. nov., an alphaproteobacterium from biological soil crusts in the Colorado Plateau, USA. International Journal of Systematic and Evolutionary Microbiology 56, 51–58. https://doi.org/10.1099/ijs.0.63764-0	2
6d822d374bc1446e0a62e64de628865d	0	21	0	0	0	0	0	8	7	0	25	30	12	0	0	0	8	0	38	0	0	19	0	14	16	198	Uncultured Alphaproteobacterium	Proteobacteria	Copiotrophic	-	1	Adrian Ho, D. Paolo Di Lonardo, Paul L. E. Bodelier, Revisiting life strategy concepts in environmental microbial ecology, FEMS Microbiology Ecology, Volume 93, Issue 3, March 2017, fix006, https://doi.org/10.1093/femsec/fix006	2
ffe0855939960c70d8e83691623e4807	0	0	0	0	118	0	0	0	0	0	0	7	69	0	0	0	0	0	0	0	0	0	0	0	0	194	Uncultured Saprospirales	Bacteroidetes	Copiotrophic	-	1	Hahnke RL, Meier-Kolthoff JP, García-López M, Mukherjee S, Huntemann M, Ivanova NN, Woyke T, Kyrpides NC, Klenk HP, Göker M. Genome-Based Taxonomic Classification of Bacteroidetes. Front Microbiol. 2016 Dec 20;7:2003. doi: 10.3389/fmicb.2016.02003. Erratum in: Front Microbiol. 2018 Feb 21;9:304. PMID: 28066339; PMCID: PMC5167729.	2
640995d1422d9df5b847ec14790d7c8b	0	0	0	0	0	0	0	0	0	0	0	0	0	0	0	76	0	13	0	0	0	0	0	0	104	193	Pseudoxanthomonas	Proteobacteria	Copiotrophic	Yes	1	Chang JS, Chou CL, Lin GH, Sheu SY, Chen WM. Pseudoxanthomonas kaohsiungensis, sp. nov., a novel bacterium isolated from oil-polluted site produces extracellular surface activity. Syst Appl Microbiol. 2005 Mar;28(2):137-44. doi: 10.1016/j.syapm.2004.11.003. PMID: 15830806.	2	Akter S, Jo H, Du J, Won K, Yin CS, Kook M, Yu H, Choi HS, Kim MK, Yi TH. Pseudoxanthomonas humi sp. nov., a bacterium isolated from rhizospheric soil of Fraxinus chinensis in Gyeonggi Province, South Korea. Arch Microbiol. 2015 Dec;197(10):1165-72. doi: 10.1007/s00203-015-1157-5. Epub 2015 Oct 6. PMID: 26443534.
9059dcce2e5cbe791c710c24b188a4b0	0	47	0	38	0	29	0	0	0	0	29	0	0	0	0	44	0	0	0	0	0	0	0	0	0	187	Ralstonia	Proteobacteria	Copiotrophic	Yes	1	Li, P., Liu, M., Li, G., Liu, K., Liu, T., Wu, M., Saleem, M., Li, Z., 2020. Soil Phosphorus Availability Determines the Invasion of Rhizospheric Microbial Networks and Peanut Infection by Ralstonia (preprint). In Review. https://doi.org/10.21203/rs.3.rs-113334/v1	2	Li, X., Rui, J., Mao, Y., Yannarell, A., Mackie, R., 2014. Dynamics of the bacterial community structure in the rhizosphere of a maize cultivar. Soil Biology and Biochemistry 68, 392–401. https://doi.org/10.1016/j.soilbio.2013.10.017
1db0b66ffdcc1f020890915f07dc6cfc	4	0	0	0	4	0	0	0	0	2	13	30	104	11	0	0	10	0	0	0	0	0	7	0	0	185	Uncultured Firmicutes	Firmicutes	Copiotrophic	-	1	Adrian Ho, D. Paolo Di Lonardo, Paul L. E. Bodelier, Revisiting life strategy concepts in environmental microbial ecology, FEMS Microbiology Ecology, Volume 93, Issue 3, March 2017, fix006, https://doi.org/10.1093/femsec/fix006	2
0b354fe04fde373a9e2cd064ff1d424e	51	0	0	0	0	30	33	20	0	0	0	0	22	0	0	0	0	0	0	0	0	0	0	12	14	182	Rubellimicrobium	Proteobacteria	Copiotrophic	Yes	1	Adrian Ho, D. Paolo Di Lonardo, Paul L. E. Bodelier, Revisiting life strategy concepts in environmental microbial ecology, FEMS Microbiology Ecology, Volume 93, Issue 3, March 2017, fix006, https://doi.org/10.1093/femsec/fix006	2	Schreiter, S., Ding, G.-C., Heuer, H., Neumann, G., Sandmann, M., Grosch, R., Kropf, S., Smalla, K., 2014. Effect of the soil type on the microbiome in the rhizosphere of field-grown lettuce. Frontiers in Microbiology 5.
363ae5bcac11e4485db9429a3124fda4	0	35	0	47	0	11	0	0	23	0	0	42	0	0	0	17	0	0	7	0	0	0	0	0	0	182	Belnapia	Proteobacteria	Copiotrophic	No	1	Reddy, G.S.N., Nagy, M., Garcia-Pichel, F. 2006, n.d. Belnapia moabensis gen. nov., sp. nov., an alphaproteobacterium from biological soil crusts in the Colorado Plateau, USA. International Journal of Systematic and Evolutionary Microbiology 56, 51–58. https://doi.org/10.1099/ijs.0.63764-0	2
88df83c93eb16b5ac721f78905e4629e	0	0	0	0	0	0	0	0	0	0	0	0	0	0	0	0	0	0	146	0	0	35	0	0	0	181	Uncultured Hyphomicrobiales	Proteobacteria	Copiotrophic	-	1	Reddy, C.A., Saravanan, R.S., 2013. Chapter Three - Polymicrobial Multi-functional Approach for Enhancement of Crop Productivity, in: Sariaslani, S., Gadd, G.M. (Eds.), Advances in Applied Microbiology. Academic Press, pp. 53–113. https://doi.org/10.1016/B978-0-12-407679-2.00003-X	2
c65f84b92948f22ae9bfca0afc6bdbe9	0	0	0	0	0	0	166	0	0	0	0	0	0	0	0	0	0	0	0	0	0	0	0	0	5	171	Uncultured Sphingobacteriales	Bacteroidetes	Copiotrophic	-	1	Bledsoe, R.B., Goodwillie, C., Peralta, A.L., 2020. Long-term nutrient enrichment of an oligotroph-dominated wetland increases bacterial diversity in bulk soils and plant rhizospheres. https://doi.org/10.1101/2020.01.08.899781	2
edbd5ff85af355e462863f7b93a30f55	25	30	0	0	23	0	0	0	0	0	71	20	0	0	0	0	0	0	0	0	0	0	0	0	0	169	Oxalicibacterium	Proteobacteria	Copiotrophic	Yes	1	Adrian Ho, D. Paolo Di Lonardo, Paul L. E. Bodelier, Revisiting life strategy concepts in environmental microbial ecology, FEMS Microbiology Ecology, Volume 93, Issue 3, March 2017, fix006, https://doi.org/10.1093/femsec/fix006	2	Munoz-Ucros, J., Panke-Buisse, K., Robe, J., 2020. Bacterial community composition of vermicompost-treated tomato rhizospheres. PLOS ONE 15, e0230577. https://doi.org/10.1371/journal.pone.0230577
aae644e523f6200335f02f76a30a703d	90	0	18	0	0	15	15	0	0	0	0	0	8	0	0	14	0	0	5	0	0	0	0	0	0	165	Sphingomonas	Proteobacteria	Copiotrophic	Yes	1	Bledsoe, R.B., Goodwillie, C., Peralta, A.L., 2020. Long-term nutrient enrichment of an oligotroph-dominated wetland increases bacterial diversity in bulk soils and plant rhizospheres. https://doi.org/10.1101/2020.01.08.899781	2	Luo Y, Wang F, Huang Y, Zhou M, Gao J, Yan T, Sheng H, An L. Sphingomonas sp. Cra20 Increases Plant Growth Rate and Alters Rhizosphere Microbial Community Structure of Arabidopsis thaliana Under Drought Stress. Front Microbiol. 2019 Jun 5;10:1221. doi: 10.3389/fmicb.2019.01221. PMID: 31231328; PMCID: PMC6560172.
b84396933c903f507ce2f57b4d471bcc	0	0	0	0	0	0	0	0	0	0	0	0	0	0	0	0	0	0	74	0	0	81	0	0	0	155	Rubellimicrobium	Proteobacteria	Copiotrophic	Yes	1	Adrian Ho, D. Paolo Di Lonardo, Paul L. E. Bodelier, Revisiting life strategy concepts in environmental microbial ecology, FEMS Microbiology Ecology, Volume 93, Issue 3, March 2017, fix006, https://doi.org/10.1093/femsec/fix006	2	Schreiter, S., Ding, G.-C., Heuer, H., Neumann, G., Sandmann, M., Grosch, R., Kropf, S., Smalla, K., 2014. Effect of the soil type on the microbiome in the rhizosphere of field-grown lettuce. Frontiers in Microbiology 5.
258bbb2ba0861821b8f9bf8d4a49ab89	0	29	0	0	0	32	0	0	0	0	0	90	0	0	0	0	0	0	0	0	0	0	0	0	0	151	Sphingomonas	Proteobacteria	Copiotrophic	Yes	1	Bledsoe, R.B., Goodwillie, C., Peralta, A.L., 2020. Long-term nutrient enrichment of an oligotroph-dominated wetland increases bacterial diversity in bulk soils and plant rhizospheres. https://doi.org/10.1101/2020.01.08.899781	2	Luo Y, Wang F, Huang Y, Zhou M, Gao J, Yan T, Sheng H, An L. Sphingomonas sp. Cra20 Increases Plant Growth Rate and Alters Rhizosphere Microbial Community Structure of Arabidopsis thaliana Under Drought Stress. Front Microbiol. 2019 Jun 5;10:1221. doi: 10.3389/fmicb.2019.01221. PMID: 31231328; PMCID: PMC6560172.
bc36214890a26655bb0101cf1456eef4	0	0	0	0	0	0	0	0	0	0	0	0	0	0	0	0	0	0	0	0	150	0	0	0	0	150	Acinetobacter	Proteobacteria	Copiotrophic	Yes	1	Gulati A, Vyas P, Rahi P, Kasana RC. Plant growth-promoting and rhizosphere-competent Acinetobacter rhizosphaerae strain BIHB 723 from the cold deserts of the Himalayas. Curr Microbiol. 2009 Apr;58(4):371-7. doi: 10.1007/s00284-008-9339-x. Epub 2009 Jan 10. PMID: 19137371.	2	Lee, C.-R., Lee, J.H., Park, M., Park, K.S., Bae, I.K., Kim, Y.B., Cha, C.-J., Jeong, B.C., Lee, S.H., 2017. Biology of Acinetobacter baumannii: Pathogenesis, Antibiotic Resistance Mechanisms, and Prospective Treatment Options. Frontiers in Cellular and Infection Microbiology 7.
20dc4181ae03c6f8b706613299f57257	0	0	0	0	0	0	0	0	0	0	0	0	0	0	0	0	0	0	63	19	0	20	0	46	0	148	Uncultured Sphingobacteriales	Bacteroidetes	Copiotrophic	-	1	Bledsoe, R.B., Goodwillie, C., Peralta, A.L., 2020. Long-term nutrient enrichment of an oligotroph-dominated wetland increases bacterial diversity in bulk soils and plant rhizospheres. https://doi.org/10.1101/2020.01.08.899781	2
8f523e1af89158ac82716f11e4825e52	0	0	0	0	4	0	0	3	0	0	0	9	16	0	0	15	0	0	22	38	29	0	0	11	0	147	Rhodocytophaga	Bacteroidetes	Copiotrophic	Yes	1	Wu, X., Liu, P., Wegner, C.-E., Luo, Y., Xiao, K.-Q., Cui, Z., Zhang, F., Liesack, W., Peng, J., 2021. Deciphering microbial mechanisms underlying soil organic carbon storage in a wheat-maize rotation system. Sci Total Environ 788, 147798. https://doi.org/10.1016/j.scitotenv.2021.147798	2	Fuentes, A., Herrera, H., Charles, T.C., Arriagada, C., 2020. Fungal and Bacterial Microbiome Associated with the Rhizosphere of Native Plants from the Atacama Desert. Microorganisms 8, 209. https://doi.org/10.3390/microorganisms8020209
d907ee78338937173c978029ced28fbe	0	0	0	0	0	32	11	0	13	0	0	13	23	0	7	23	0	0	0	0	0	5	0	18	0	145	Rubellimicrobium	Proteobacteria	Copiotrophic	Yes	1	Adrian Ho, D. Paolo Di Lonardo, Paul L. E. Bodelier, Revisiting life strategy concepts in environmental microbial ecology, FEMS Microbiology Ecology, Volume 93, Issue 3, March 2017, fix006, https://doi.org/10.1093/femsec/fix006	2	Schreiter, S., Ding, G.-C., Heuer, H., Neumann, G., Sandmann, M., Grosch, R., Kropf, S., Smalla, K., 2014. Effect of the soil type on the microbiome in the rhizosphere of field-grown lettuce. Frontiers in Microbiology 5.
c324000f4c9166c39393c35a6128c90b	0	22	0	54	0	0	0	18	0	0	34	16	0	0	0	0	0	0	0	0	0	0	0	0	0	144	Sphingomonas	Proteobacteria	Copiotrophic	Yes	1	Bledsoe, R.B., Goodwillie, C., Peralta, A.L., 2020. Long-term nutrient enrichment of an oligotroph-dominated wetland increases bacterial diversity in bulk soils and plant rhizospheres. https://doi.org/10.1101/2020.01.08.899781	2	Luo Y, Wang F, Huang Y, Zhou M, Gao J, Yan T, Sheng H, An L. Sphingomonas sp. Cra20 Increases Plant Growth Rate and Alters Rhizosphere Microbial Community Structure of Arabidopsis thaliana Under Drought Stress. Front Microbiol. 2019 Jun 5;10:1221. doi: 10.3389/fmicb.2019.01221. PMID: 31231328; PMCID: PMC6560172.
3316d38f86d15cdde2e25369aa0f46e8	27	0	0	10	0	0	0	7	0	11	0	28	40	12	8	0	0	0	0	0	0	0	0	0	0	143	Uncultured Sphingobacteriales	Bacteroidetes	Copiotrophic	-	1	Bledsoe, R.B., Goodwillie, C., Peralta, A.L., 2020. Long-term nutrient enrichment of an oligotroph-dominated wetland increases bacterial diversity in bulk soils and plant rhizospheres. https://doi.org/10.1101/2020.01.08.899781	2
c4cab61f0751ef62a490a07b185a8701	0	0	0	0	0	0	0	0	0	0	0	0	28	0	0	63	0	0	0	0	15	0	7	14	15	142	Flavisolibacter	Bacteroidetes	Copiotrophic	Yes	1	Li YD, Zhou XK, Mo MH, Jiao JY, Yang DQ, Li WJ, Zhang TK, Qin SC, Duan YQ. Flavisolibacter nicotianae sp. nov., isolated from rhizosphere soil of Nicotiana tabacum L. Int J Syst Evol Microbiol. 2019 Jul;69(7):2082-2088. doi: 10.1099/ijsem.0.003440. Epub 2019 May 17. PMID: 31099732.	2	Liao, J., Xu, Q., Xu, H., Huang, D., 2019. Natural Farming Improves Soil Quality and Alters Microbial Diversity in a Cabbage Field in Japan. Sustainability 11, 3131. https://doi.org/10.3390/su11113131
720e829f0b5badf3ecef3930f5e80070	0	15	0	20	31	17	0	13	0	0	0	0	0	0	0	45	0	0	0	0	0	0	0	0	0	141	Sphingosinicella	Proteobacteria	Copiotrophic	Yes	1	Geueke B, Busse HJ, Fleischmann T, Kämpfer P, Kohler HE. Description of Sphingosinicella xenopeptidilytica sp. nov., a beta-peptide-degrading species, and emended descriptions of the genus Sphingosinicella and the species Sphingosinicella microcystinivorans. Int J Syst Evol Microbiol. 2007 Jan;57(Pt 1):107-113. doi: 10.1099/ijs.0.64509-0. PMID: 17220451.	2	Zhou, X., Wang, J.-T., Zhang, Z.-F., Li, W., Chen, W., Cai, L., 2020. Microbiota in the Rhizosphere and Seed of Rice From China, With Reference to Their Transmission and Biogeography. Frontiers in Microbiology 11.
af2c741b659a81a83d95a8aaca4579a5	0	52	0	0	0	0	16	0	0	0	0	0	0	0	2	0	0	0	0	0	0	0	0	70	0	140	Cellulomonas	Actinobacteria	Copiotrophic	Yes	1	Yoon MH, Ten LN, Im WT, Lee ST. Cellulomonas chitinilytica sp. nov., a chitinolytic bacterium isolated from cattle-farm compost. Int J Syst Evol Microbiol. 2008 Aug;58(Pt 8):1878-84. doi: 10.1099/ijs.0.64768-0. PMID: 18676473.	2	Zuluaga, M.Y.A., Milani, K.M.L., Gonçalves, L.S.A., Oliveira, A.L.M. de, 2020. Diversity and plant growth-promoting functions of diazotrophic/N-scavenging bacteria isolated from the soils and rhizospheres of two species of Solanum. PLOS ONE 15, e0227422. https://doi.org/10.1371/journal.pone.0227422
6556155d6e5db94fbab6e6b68388c7ec	0	0	0	0	0	0	32	0	11	0	0	12	0	0	0	0	0	0	0	27	0	0	0	53	0	135	Pseudonocardia	Actinobacteria	Copiotrophic	Yes	1	Mahendra, S., Alvarez-Cohen, L. 2005, n.d. Pseudonocardia dioxanivorans sp. nov., a novel actinomycete that grows on 1,4-dioxane. International Journal of Systematic and Evolutionary Microbiology 55, 593–598. https://doi.org/10.1099/ijs.0.63085-0	2	Song J, Qiu S, Zhao J, Han C, Wang Y, Sun X, Jiang S, Wang X, Xiang W. Pseudonocardia tritici sp. nov., a novel actinomycete isolated from rhizosphere soil of wheat (Triticum aestivum L.). Antonie Van Leeuwenhoek. 2019 May;112(5):765-773. doi: 10.1007/s10482-018-01210-2. Epub 2018 Dec 7. PMID: 30536164.
d892d40bc79d0c356bd2886ce8d120ee	11	18	15	0	0	0	0	19	11	0	51	0	0	0	0	0	0	8	0	0	0	0	0	0	0	133	Cellulomonas	Actinobacteria	Copiotrophic	Yes	1	Yoon MH, Ten LN, Im WT, Lee ST. Cellulomonas chitinilytica sp. nov., a chitinolytic bacterium isolated from cattle-farm compost. Int J Syst Evol Microbiol. 2008 Aug;58(Pt 8):1878-84. doi: 10.1099/ijs.0.64768-0. PMID: 18676473.	2	Zuluaga, M.Y.A., Milani, K.M.L., Gonçalves, L.S.A., Oliveira, A.L.M. de, 2020. Diversity and plant growth-promoting functions of diazotrophic/N-scavenging bacteria isolated from the soils and rhizospheres of two species of Solanum. PLOS ONE 15, e0227422. https://doi.org/10.1371/journal.pone.0227422
800af444f1696a88e790f53f8b2dfa65	0	17	0	2	0	3	0	0	0	0	0	25	8	0	0	2	0	0	63	0	0	12	0	0	0	132	Uncultured Firmicutes	Firmicutes	Copiotrophic	-	1	Adrian Ho, D. Paolo Di Lonardo, Paul L. E. Bodelier, Revisiting life strategy concepts in environmental microbial ecology, FEMS Microbiology Ecology, Volume 93, Issue 3, March 2017, fix006, https://doi.org/10.1093/femsec/fix006	2
8a08ecda318f61572a57daa3d122f3d3	0	0	0	0	0	0	0	0	0	0	0	0	0	0	0	0	0	0	0	0	17	0	0	114	0	131	Uncultured Sphingobacteriales	Bacteroidetes	Copiotrophic	-	1	Bledsoe, R.B., Goodwillie, C., Peralta, A.L., 2020. Long-term nutrient enrichment of an oligotroph-dominated wetland increases bacterial diversity in bulk soils and plant rhizospheres. https://doi.org/10.1101/2020.01.08.899781	2
421e9740f23e70b92979de924cc7aa97	0	0	0	0	0	0	12	0	0	0	30	48	22	10	0	0	0	0	0	5	0	3	0	0	0	130	Flavisolibacter	Bacteroidetes	Copiotrophic	Yes	1	Li YD, Zhou XK, Mo MH, Jiao JY, Yang DQ, Li WJ, Zhang TK, Qin SC, Duan YQ. Flavisolibacter nicotianae sp. nov., isolated from rhizosphere soil of Nicotiana tabacum L. Int J Syst Evol Microbiol. 2019 Jul;69(7):2082-2088. doi: 10.1099/ijsem.0.003440. Epub 2019 May 17. PMID: 31099732.	2	Liao, J., Xu, Q., Xu, H., Huang, D., 2019. Natural Farming Improves Soil Quality and Alters Microbial Diversity in a Cabbage Field in Japan. Sustainability 11, 3131. https://doi.org/10.3390/su11113131
5f54b84be7376ab46fb713a457954b77	31	0	0	20	6	11	7	0	0	0	0	0	13	0	0	21	0	0	0	11	9	0	0	0	0	129	Methylobacterium	Proteobacteria	Copiotrophic	Yes	1	Chiba, A.; Uchida, Y.; Kublik, S.; Vestergaard, G.; Buegger, F.; Schloter, M.; Schulz, S. Soil Bacterial Diversity Is Positively Correlated with Decomposition Rates during Early Phases of Maize Litter Decomposition. Microorganisms 2021, 9, 357. https://doi.org/10.3390/ microorganisms9020357	2	Egamberdieva, D., Wirth, S., Alqarawi, A. A., & Abd Allah, E. F. (2015). Salt tolerant Methylobacterium mesophilicum showed viable colonization abilities in the plant rhizosphere. Saudi journal of biological sciences, 22(5), 585–590. https://doi.org/10.1016/j.sjbs.2015.06.029
7117984c22f21c4c62eadf27cf65ab16	0	16	0	0	0	0	20	0	0	0	0	0	0	31	61	0	0	0	0	0	0	0	0	0	0	128	Massilia	Proteobacteria	Copiotrophic	Yes	1	Bledsoe, R.B., Goodwillie, C., Peralta, A.L., 2020. Long-term nutrient enrichment of an oligotroph-dominated wetland increases bacterial diversity in bulk soils and plant rhizospheres. https://doi.org/10.1101/2020.01.08.899781	2	Ofek, M., Hadar, Y., Minz, D., 2012. Ecology of Root Colonizing Massilia (Oxalobacteraceae). PLOS ONE 7, e40117. https://doi.org/10.1371/journal.pone.0040117
17b88437ec8dbc69719bb4e94874fdbf	0	29	0	0	0	14	0	0	0	0	0	0	28	0	0	33	0	0	0	0	0	0	0	18	0	122	Sphingomonas	Proteobacteria	Copiotrophic	Yes	1	Bledsoe, R.B., Goodwillie, C., Peralta, A.L., 2020. Long-term nutrient enrichment of an oligotroph-dominated wetland increases bacterial diversity in bulk soils and plant rhizospheres. https://doi.org/10.1101/2020.01.08.899781	2	Luo Y, Wang F, Huang Y, Zhou M, Gao J, Yan T, Sheng H, An L. Sphingomonas sp. Cra20 Increases Plant Growth Rate and Alters Rhizosphere Microbial Community Structure of Arabidopsis thaliana Under Drought Stress. Front Microbiol. 2019 Jun 5;10:1221. doi: 10.3389/fmicb.2019.01221. PMID: 31231328; PMCID: PMC6560172.
62f7d50c16343522d5606433c1f25bac	121	0	0	0	0	0	0	0	0	0	0	0	0	0	0	0	0	0	0	0	0	0	0	0	0	121	Uncultured Sphingobacteriales	Bacteroidetes	Copiotrophic	-	1	Bledsoe, R.B., Goodwillie, C., Peralta, A.L., 2020. Long-term nutrient enrichment of an oligotroph-dominated wetland increases bacterial diversity in bulk soils and plant rhizospheres. https://doi.org/10.1101/2020.01.08.899781	2
5636fe14f66ba2f559e2743a8c68b9cb	0	0	24	32	0	49	0	0	0	0	0	0	15	0	0	0	0	0	0	0	0	0	0	0	0	120	Sphingomonas	Proteobacteria	Copiotrophic	Yes	1	Bledsoe, R.B., Goodwillie, C., Peralta, A.L., 2020. Long-term nutrient enrichment of an oligotroph-dominated wetland increases bacterial diversity in bulk soils and plant rhizospheres. https://doi.org/10.1101/2020.01.08.899781	2	Luo Y, Wang F, Huang Y, Zhou M, Gao J, Yan T, Sheng H, An L. Sphingomonas sp. Cra20 Increases Plant Growth Rate and Alters Rhizosphere Microbial Community Structure of Arabidopsis thaliana Under Drought Stress. Front Microbiol. 2019 Jun 5;10:1221. doi: 10.3389/fmicb.2019.01221. PMID: 31231328; PMCID: PMC6560172.
b5e117620075744d857e5767f367026c	0	0	0	0	4	34	0	5	13	6	0	0	0	0	13	14	7	0	0	9	0	14	0	0	0	119	Methylobacterium	Proteobacteria	Copiotrophic	Yes	1	Chiba, A.; Uchida, Y.; Kublik, S.; Vestergaard, G.; Buegger, F.; Schloter, M.; Schulz, S. Soil Bacterial Diversity Is Positively Correlated with Decomposition Rates during Early Phases of Maize Litter Decomposition. Microorganisms 2021, 9, 357. https://doi.org/10.3390/ microorganisms9020357	2	Egamberdieva, D., Wirth, S., Alqarawi, A. A., & Abd Allah, E. F. (2015). Salt tolerant Methylobacterium mesophilicum showed viable colonization abilities in the plant rhizosphere. Saudi journal of biological sciences, 22(5), 585–590. https://doi.org/10.1016/j.sjbs.2015.06.029
acc4356047214dee3d0c0768414151a7	0	0	0	7	6	0	0	18	17	0	0	0	19	0	0	0	0	0	22	15	0	0	7	8	0	119	Microvirga	Proteobacteria	Copiotrophic	Yes	1	Adrian Ho, D. Paolo Di Lonardo, Paul L. E. Bodelier, Revisiting life strategy concepts in environmental microbial ecology, FEMS Microbiology Ecology, Volume 93, Issue 3, March 2017, fix006, https://doi.org/10.1093/femsec/fix006	2
8451d09dc4cb0df089b76b840e8fce5d	0	0	0	0	0	0	0	0	0	0	104	0	6	0	0	8	0	0	0	0	0	0	0	0	0	118	Uncultured Cytophagaceae	Bacteroidetes	Copiotrophic	-	1	Wu X, Liu P, Wegner CE, Luo Y, Xiao KQ, Cui Z, Zhang F, Liesack W, Peng J. Deciphering microbial mechanisms underlying soil organic carbon storage in a wheat-maize rotation system. Sci Total Environ. 2021 Sep 20;788:147798. doi: 10.1016/j.scitotenv.2021.147798. Epub 2021 May 15. PMID: 34034165.	2
bac36161ca2e5a921c07b6be89772fc2	22	0	0	0	0	0	38	0	0	0	0	0	0	0	0	32	0	0	0	0	0	0	0	26	0	118	Microvirga	Proteobacteria	Copiotrophic	Yes	1	Adrian Ho, D. Paolo Di Lonardo, Paul L. E. Bodelier, Revisiting life strategy concepts in environmental microbial ecology, FEMS Microbiology Ecology, Volume 93, Issue 3, March 2017, fix006, https://doi.org/10.1093/femsec/fix006	2
174fb3ce7c92515a7a18eee472c81d08	0	29	0	22	0	13	0	5	7	0	0	0	0	0	0	15	0	0	0	23	0	0	0	0	0	114	Azospirillum	Proteobacteria	Copiotrophic	Yes	1	Das, Suvendu, Jeong, S.T., Das, Subhasis, Kim, P.J., 2017. Composted Cattle Manure Increases Microbial Activity and Soil Fertility More Than Composted Swine Manure in a Submerged Rice Paddy. Frontiers in Microbiology 8.	2	Steenhoudt, O., Vanderleyden, J., 2000. Azospirillum, a free-living nitrogen-fixing bacterium closely associated with grasses: genetic, biochemical and ecological aspects. FEMS Microbiology Reviews 24, 487–506. https://doi.org/10.1111/j.1574-6976.2000.tb00552.x
147bdb2766bdc8ffde1cb011b58e04a1	0	17	0	0	0	0	0	0	0	0	0	12	21	21	9	0	6	0	18	0	0	0	8	0	0	112	Uncultured Hyphomicrobiales	Proteobacteria	Copiotrophic	-	1	Reddy, C.A., Saravanan, R.S., 2013. Chapter Three - Polymicrobial Multi-functional Approach for Enhancement of Crop Productivity, in: Sariaslani, S., Gadd, G.M. (Eds.), Advances in Applied Microbiology. Academic Press, pp. 53–113. https://doi.org/10.1016/B978-0-12-407679-2.00003-X	2
0bc86c5cd9098ff992a2c487e1d1b7c7	0	0	0	0	0	0	0	28	39	0	0	17	0	0	0	0	0	0	0	0	16	0	0	9	3	112	Nitrospirillum	Proteobacteria	Copiotrophic	Yes	1	Chung EJ, Park TS, Kim KH, Jeon CO, Lee HI, Chang WS, Aslam Z, Chung YR. Nitrospirillum irinus sp. nov., a diazotrophic bacterium isolated from the rhizosphere soil of Iris and emended description of the genus Nitrospirillum. Antonie Van Leeuwenhoek. 2015 Sep;108(3):721-9. doi: 10.1007/s10482-015-0528-x. Epub 2015 Jul 9. Erratum in: Antonie Van Leeuwenhoek. 2015 Dec;108(6):1495-6. PMID: 26155773.	2	Lin, S.-Y., Hameed, A., Shen, F.-T., Liu, Y.-C., Hsu, Y.-H., Shahina, M., Lai, W.-A., Young, C.-C., 2014. Description of Niveispirillum fermenti gen. nov., sp. nov., isolated from a fermentor in Taiwan, transfer of Azospirillum irakense (1989) as Niveispirillum irakense comb. nov., and reclassification of Azospirillum amazonense (1983) as Nitrospirillumamazonense gen. nov. Antonie van Leeuwenhoek…
7824e6a3ca9ffc69210d217894ce9460	0	88	0	0	0	21	0	0	0	0	0	0	0	0	0	0	0	0	0	0	0	0	0	0	0	109	Flavisolibacter	Bacteroidetes	Copiotrophic	Yes	1	Li YD, Zhou XK, Mo MH, Jiao JY, Yang DQ, Li WJ, Zhang TK, Qin SC, Duan YQ. Flavisolibacter nicotianae sp. nov., isolated from rhizosphere soil of Nicotiana tabacum L. Int J Syst Evol Microbiol. 2019 Jul;69(7):2082-2088. doi: 10.1099/ijsem.0.003440. Epub 2019 May 17. PMID: 31099732.	2	Liao, J., Xu, Q., Xu, H., Huang, D., 2019. Natural Farming Improves Soil Quality and Alters Microbial Diversity in a Cabbage Field in Japan. Sustainability 11, 3131. https://doi.org/10.3390/su11113131
1e840a897fc56965c50c8cd643e280e6	0	0	0	0	0	0	11	0	0	0	0	17	70	0	0	0	0	0	0	9	0	0	0	0	0	107	Flavisolibacter	Bacteroidetes	Copiotrophic	Yes	1	Li YD, Zhou XK, Mo MH, Jiao JY, Yang DQ, Li WJ, Zhang TK, Qin SC, Duan YQ. Flavisolibacter nicotianae sp. nov., isolated from rhizosphere soil of Nicotiana tabacum L. Int J Syst Evol Microbiol. 2019 Jul;69(7):2082-2088. doi: 10.1099/ijsem.0.003440. Epub 2019 May 17. PMID: 31099732.	2	Liao, J., Xu, Q., Xu, H., Huang, D., 2019. Natural Farming Improves Soil Quality and Alters Microbial Diversity in a Cabbage Field in Japan. Sustainability 11, 3131. https://doi.org/10.3390/su11113131
72deca9139edb3f077e502e3264cfbc8	0	13	0	0	0	0	0	0	0	0	0	0	34	0	0	39	0	0	0	20	0	0	0	0	0	106	Uncultured Sphingobacteriales	Bacteroidetes	Copiotrophic	-	1	Bledsoe, R.B., Goodwillie, C., Peralta, A.L., 2020. Long-term nutrient enrichment of an oligotroph-dominated wetland increases bacterial diversity in bulk soils and plant rhizospheres. https://doi.org/10.1101/2020.01.08.899781	2
99deb3c5ecb022ec05609ebd1112a557	0	0	0	0	0	0	0	0	0	0	0	0	0	0	0	0	0	0	0	0	88	16	0	0	0	104	Phocaeicola	Bacteroidetes	Copiotrophic	No	1	Choi, J.Y., Choi, S.-H., Park, J.-E., Kim, J.-S., Lee, J., Lee, M.-K., Lee, J.-S., Lee, J.H., Jung, H., Hur, T.-Y., Kim, H.B., Lee, J.-H., Kim, J.-K., Kang, S.W., Park, S.-H. 2021, n.d. Phocaeicola faecicola sp. nov., isolated from porcine faeces. International Journal of Systematic and Evolutionary Microbiology 71, 005008. https://doi.org/10.1099/ijsem.0.005008	2
0f6c91970e79d86d41a0a035c7286791	49	0	29	0	0	0	0	0	0	0	0	0	0	0	0	0	26	0	0	0	0	0	0	0	0	104	Sphingomonas	Proteobacteria	Copiotrophic	Yes	1	Bledsoe, R.B., Goodwillie, C., Peralta, A.L., 2020. Long-term nutrient enrichment of an oligotroph-dominated wetland increases bacterial diversity in bulk soils and plant rhizospheres. https://doi.org/10.1101/2020.01.08.899781	2	Luo Y, Wang F, Huang Y, Zhou M, Gao J, Yan T, Sheng H, An L. Sphingomonas sp. Cra20 Increases Plant Growth Rate and Alters Rhizosphere Microbial Community Structure of Arabidopsis thaliana Under Drought Stress. Front Microbiol. 2019 Jun 5;10:1221. doi: 10.3389/fmicb.2019.01221. PMID: 31231328; PMCID: PMC6560172.
0e9ae3d0137092a4fbf8d113097c38af	0	0	0	0	0	0	0	0	0	0	0	0	32	0	0	21	0	0	0	0	15	0	0	34	0	102	Flavisolibacter	Bacteroidetes	Copiotrophic	Yes	1	Li YD, Zhou XK, Mo MH, Jiao JY, Yang DQ, Li WJ, Zhang TK, Qin SC, Duan YQ. Flavisolibacter nicotianae sp. nov., isolated from rhizosphere soil of Nicotiana tabacum L. Int J Syst Evol Microbiol. 2019 Jul;69(7):2082-2088. doi: 10.1099/ijsem.0.003440. Epub 2019 May 17. PMID: 31099732.	2	Liao, J., Xu, Q., Xu, H., Huang, D., 2019. Natural Farming Improves Soil Quality and Alters Microbial Diversity in a Cabbage Field in Japan. Sustainability 11, 3131. https://doi.org/10.3390/su11113131
c99e30befd63282cf7c513f6879d29bb	0	15	0	58	0	13	0	0	7	0	0	4	0	0	0	0	0	0	0	0	0	0	0	0	0	97	Jiella	Proteobacteria	Copiotrophic	Yes	1	Tuo, L., Yan, X.-R., Xiao, J.-H., 2019. Jiella endophytica sp. nov., a novel endophytic bacterium isolated from root of Ficus microcarpa Linn. f. Antonie van Leeuwenhoek 112, 1457–1463. https://doi.org/10.1007/s10482-019-01274-8	2
e5c19d7800b18015f3a917fc015fc42f	0	0	0	0	0	0	0	0	3	0	0	0	0	0	0	0	0	0	0	0	92	0	0	0	0	95	Moraxella	Proteobacteria	Copiotrophic	Yes	1	Bhadra, B., Nanda, A.K., Chakraborty, R., 2007. Fluctuation in recoverable nickel and zinc resistant copiotrophic bacteria explained by the varying zinc ion content of Torsa River in different months. Arch Microbiol 188, 215–224. https://doi.org/10.1007/s00203-007-0236-7	2	Dias AC, Dini-Andreote F, Hannula SE, Andreote FD, Pereira E Silva Mde C, Salles JF, de Boer W, van Veen J, van Elsas JD. Different selective effects on rhizosphere bacteria exerted by genetically modified versus conventional potato lines. PLoS One. 2013 Jul 3;8(7):e67948. doi: 10.1371/journal.pone.0067948. PMID: 23844136; PMCID: PMC3700926.
a0b84d1e743c5c63fa472ebb0e5f920e	0	0	0	75	0	0	0	0	0	0	0	0	0	0	0	0	0	0	0	0	19	0	0	0	0	94	Vitosangium	Proteobacteria	Copiotrophic	No	1	Li, F., Chen, L., Zhang, J., Yin, J., Huang, S., 2017. Bacterial Community Structure after Long-term Organic and Inorganic Fertilization Reveals Important Associations between Soil Nutrients and Specific Taxa Involved in Nutrient Transformations. Frontiers in Microbiology 8.	2
5d872293c7481945b27afaf218fdf21c	0	0	0	0	0	0	0	0	0	0	0	0	0	0	0	94	0	0	0	0	0	0	0	0	0	94	Uncultured Myxococcales	Proteobacteria	Copiotrophic	-	1	Zhan, Y., Liu, W., Bao, Y., Zhang, J., Petropoulos, E., Li, Z., Lin, X., Feng, Y., 2018. Fertilization shapes a well-organized community of bacterial decomposers for accelerated paddy straw degradation. Sci Rep 8, 7981. https://doi.org/10.1038/s41598-018-26375-8	2
e2067ed2c78e884ab87c0a6b8c3032e6	0	0	0	0	0	0	0	0	0	0	0	0	0	0	0	0	0	0	38	0	54	0	0	0	0	92	Pseudomonas	Proteobacteria	Copiotrophic	Yes	1	Moore E.R.B., Tindall B.J., Martins Dos Santos V.A.P., Pieper D.H., Ramos JL., Palleroni N.J. (2006) Nonmedical: Pseudomonas. In: Dworkin M., Falkow S., Rosenberg E., Schleifer KH., Stackebrandt E. (eds) The Prokaryotes. Springer, New York, NY. https://doi.org/10.1007/0-387-30746-X_21	2
57c66162e2b4862dcc959dd1b98db011	0	42	0	0	14	0	24	0	0	0	0	0	0	0	0	9	0	0	0	0	0	2	0	0	0	91	Flavisolibacter	Bacteroidetes	Copiotrophic	Yes	1	Li YD, Zhou XK, Mo MH, Jiao JY, Yang DQ, Li WJ, Zhang TK, Qin SC, Duan YQ. Flavisolibacter nicotianae sp. nov., isolated from rhizosphere soil of Nicotiana tabacum L. Int J Syst Evol Microbiol. 2019 Jul;69(7):2082-2088. doi: 10.1099/ijsem.0.003440. Epub 2019 May 17. PMID: 31099732.	2	Liao, J., Xu, Q., Xu, H., Huang, D., 2019. Natural Farming Improves Soil Quality and Alters Microbial Diversity in a Cabbage Field in Japan. Sustainability 11, 3131. https://doi.org/10.3390/su11113131
d1c9bad36a72df1b37b5692c5e6ceeae	0	0	0	9	7	0	15	0	0	0	26	0	0	0	0	15	19	0	0	0	0	0	0	0	0	91	Flavisolibacter	Bacteroidetes	Copiotrophic	Yes	1	Li YD, Zhou XK, Mo MH, Jiao JY, Yang DQ, Li WJ, Zhang TK, Qin SC, Duan YQ. Flavisolibacter nicotianae sp. nov., isolated from rhizosphere soil of Nicotiana tabacum L. Int J Syst Evol Microbiol. 2019 Jul;69(7):2082-2088. doi: 10.1099/ijsem.0.003440. Epub 2019 May 17. PMID: 31099732.	2	Liao, J., Xu, Q., Xu, H., Huang, D., 2019. Natural Farming Improves Soil Quality and Alters Microbial Diversity in a Cabbage Field in Japan. Sustainability 11, 3131. https://doi.org/10.3390/su11113131
a3b584c686422351ac21cf67e98f8d5a	0	29	0	0	0	0	0	0	11	0	0	0	30	0	0	12	9	0	0	0	0	0	0	0	0	91	Devosia	Proteobacteria	Copiotrophic	Yes	1	Mohd Nor MN, Sabaratnam V, Tan GYA. Devosia elaeis sp. nov., isolated from oil palm rhizospheric soil. Int J Syst Evol Microbiol. 2017 Apr;67(4):851-855. doi: 10.1099/ijsem.0.001683. Epub 2017 May 5. PMID: 27902276.	2	Yoon, J.-H., Kang, S.-J., Park, S., Oh, T.-K. 2007, n.d. Devosia insulae sp. nov., isolated from soil, and emended description of the genus Devosia. International Journal of Systematic and Evolutionary Microbiology 57, 1310–1314. https://doi.org/10.1099/ijs.0.65028-0
2a277c0601c2508e4da932666bb3cf93	0	0	0	0	0	32	0	0	0	0	0	58	0	0	0	0	0	0	0	0	0	0	0	0	0	90	Microvirga	Proteobacteria	Copiotrophic	Yes	1	Adrian Ho, D. Paolo Di Lonardo, Paul L. E. Bodelier, Revisiting life strategy concepts in environmental microbial ecology, FEMS Microbiology Ecology, Volume 93, Issue 3, March 2017, fix006, https://doi.org/10.1093/femsec/fix006	2	Li, J., Gao, R., Chen, Y., Xue, D., Han, J., Wang, J., Dai, Q., Lin, M., Ke, X., Zhang, W., 2020. Isolation and Identification of Microvirga thermotolerans HR1, a Novel Thermo-Tolerant Bacterium, and Comparative Genomics among Microvirga Species. Microorganisms 8, 101. https://doi.org/10.3390/microorganisms8010101
8470362fab9b39cb1e85d6b20d4523ed	58	0	0	0	0	0	28	0	0	0	0	0	0	0	0	4	0	0	0	0	0	0	0	0	0	90	Undetermined Myxococcales	Proteobacteria	Copiotrophic	-	1	Zhan, Y., Liu, W., Bao, Y., Zhang, J., Petropoulos, E., Li, Z., Lin, X., Feng, Y., 2018. Fertilization shapes a well-organized community of bacterial decomposers for accelerated paddy straw degradation. Sci Rep 8, 7981. https://doi.org/10.1038/s41598-018-26375-8	2
c415d560536205f9c29357763165fbd7	0	0	0	0	0	0	0	0	0	0	0	21	0	0	0	39	0	0	7	22	0	0	0	0	0	89	Cellulomonas	Actinobacteria	Copiotrophic	Yes	1	Yoon MH, Ten LN, Im WT, Lee ST. Cellulomonas chitinilytica sp. nov., a chitinolytic bacterium isolated from cattle-farm compost. Int J Syst Evol Microbiol. 2008 Aug;58(Pt 8):1878-84. doi: 10.1099/ijs.0.64768-0. PMID: 18676473.	2	Zuluaga, M.Y.A., Milani, K.M.L., Gonçalves, L.S.A., Oliveira, A.L.M. de, 2020. Diversity and plant growth-promoting functions of diazotrophic/N-scavenging bacteria isolated from the soils and rhizospheres of two species of Solanum. PLOS ONE 15, e0227422. https://doi.org/10.1371/journal.pone.0227422
793990a4a2829e015b14de27a71523cd	31	0	0	0	0	0	27	0	0	0	0	0	0	0	9	0	0	0	0	0	0	0	0	22	0	89	Flavisolibacter	Bacteroidetes	Copiotrophic	Yes	1	Li YD, Zhou XK, Mo MH, Jiao JY, Yang DQ, Li WJ, Zhang TK, Qin SC, Duan YQ. Flavisolibacter nicotianae sp. nov., isolated from rhizosphere soil of Nicotiana tabacum L. Int J Syst Evol Microbiol. 2019 Jul;69(7):2082-2088. doi: 10.1099/ijsem.0.003440. Epub 2019 May 17. PMID: 31099732.	2	Liao, J., Xu, Q., Xu, H., Huang, D., 2019. Natural Farming Improves Soil Quality and Alters Microbial Diversity in a Cabbage Field in Japan. Sustainability 11, 3131. https://doi.org/10.3390/su11113131
3ebf82fd63946dbd5a58e8767f016d9d	0	55	0	0	0	0	0	0	0	0	0	0	0	0	0	33	0	0	0	0	0	0	0	0	0	88	Flavisolibacter	Bacteroidetes	Copiotrophic	Yes	1	Li YD, Zhou XK, Mo MH, Jiao JY, Yang DQ, Li WJ, Zhang TK, Qin SC, Duan YQ. Flavisolibacter nicotianae sp. nov., isolated from rhizosphere soil of Nicotiana tabacum L. Int J Syst Evol Microbiol. 2019 Jul;69(7):2082-2088. doi: 10.1099/ijsem.0.003440. Epub 2019 May 17. PMID: 31099732.	2	Liao, J., Xu, Q., Xu, H., Huang, D., 2019. Natural Farming Improves Soil Quality and Alters Microbial Diversity in a Cabbage Field in Japan. Sustainability 11, 3131. https://doi.org/10.3390/su11113131
ddfd49f939f92958b1ec816741055348	0	0	0	0	0	0	0	0	0	0	88	0	0	0	0	0	0	0	0	0	0	0	0	0	0	88	Ralstonia	Proteobacteria	Copiotrophic	Yes	1	Li, P., Liu, M., Li, G., Liu, K., Liu, T., Wu, M., Saleem, M., Li, Z., 2020. Soil Phosphorus Availability Determines the Invasion of Rhizospheric Microbial Networks and Peanut Infection by Ralstonia (preprint). In Review. https://doi.org/10.21203/rs.3.rs-113334/v1	2	Li, X., Rui, J., Mao, Y., Yannarell, A., Mackie, R., 2014. Dynamics of the bacterial community structure in the rhizosphere of a maize cultivar. Soil Biology and Biochemistry 68, 392–401. https://doi.org/10.1016/j.soilbio.2013.10.017
7fa74fa9e5b6528bfaab34f5e8e04d5e	0	0	0	0	0	0	51	0	0	0	0	0	0	0	0	0	0	0	0	0	0	0	0	36	0	87	Flavisolibacter	Bacteroidetes	Copiotrophic	Yes	1	Li YD, Zhou XK, Mo MH, Jiao JY, Yang DQ, Li WJ, Zhang TK, Qin SC, Duan YQ. Flavisolibacter nicotianae sp. nov., isolated from rhizosphere soil of Nicotiana tabacum L. Int J Syst Evol Microbiol. 2019 Jul;69(7):2082-2088. doi: 10.1099/ijsem.0.003440. Epub 2019 May 17. PMID: 31099732.	2	Liao, J., Xu, Q., Xu, H., Huang, D., 2019. Natural Farming Improves Soil Quality and Alters Microbial Diversity in a Cabbage Field in Japan. Sustainability 11, 3131. https://doi.org/10.3390/su11113131
1445a1f2d02e0775cc806e9140415ba5	0	0	0	0	0	18	0	0	0	0	0	0	0	0	0	0	0	5	0	24	0	0	0	40	0	87	Rhodocytophaga	Bacteroidetes	Copiotrophic	Yes	1	Wu, X., Liu, P., Wegner, C.-E., Luo, Y., Xiao, K.-Q., Cui, Z., Zhang, F., Liesack, W., Peng, J., 2021. Deciphering microbial mechanisms underlying soil organic carbon storage in a wheat-maize rotation system. Sci Total Environ 788, 147798. https://doi.org/10.1016/j.scitotenv.2021.147798	2
66ef8689ff678cdc1da30e98138e5a98	25	0	0	0	0	47	0	0	0	0	0	15	0	0	0	0	0	0	0	0	0	0	0	0	0	87	Massilia	Proteobacteria	Copiotrophic	Yes	1	Bledsoe, R.B., Goodwillie, C., Peralta, A.L., 2020. Long-term nutrient enrichment of an oligotroph-dominated wetland increases bacterial diversity in bulk soils and plant rhizospheres. https://doi.org/10.1101/2020.01.08.899781	2	Ofek, M., Hadar, Y., Minz, D., 2012. Ecology of Root Colonizing Massilia (Oxalobacteraceae). PLOS ONE 7, e40117. https://doi.org/10.1371/journal.pone.0040117
b2451ccc1b298d47718933b4d869726f	0	0	0	0	0	0	0	0	0	0	0	0	0	0	0	0	0	0	70	0	0	0	0	16	0	86	Sphingomonas	Proteobacteria	Copiotrophic	Yes	1	Bledsoe, R.B., Goodwillie, C., Peralta, A.L., 2020. Long-term nutrient enrichment of an oligotroph-dominated wetland increases bacterial diversity in bulk soils and plant rhizospheres. https://doi.org/10.1101/2020.01.08.899781	2	Luo Y, Wang F, Huang Y, Zhou M, Gao J, Yan T, Sheng H, An L. Sphingomonas sp. Cra20 Increases Plant Growth Rate and Alters Rhizosphere Microbial Community Structure of Arabidopsis thaliana Under Drought Stress. Front Microbiol. 2019 Jun 5;10:1221. doi: 10.3389/fmicb.2019.01221. PMID: 31231328; PMCID: PMC6560172.
e60c1e81ed40850f282128c451626dba	0	0	0	0	0	0	0	0	0	0	0	32	50	2	0	0	0	0	0	0	0	0	0	0	0	84	Uncultured Firmicutes	Firmicutes	Copiotrophic	-	1	Adrian Ho, D. Paolo Di Lonardo, Paul L. E. Bodelier, Revisiting life strategy concepts in environmental microbial ecology, FEMS Microbiology Ecology, Volume 93, Issue 3, March 2017, fix006, https://doi.org/10.1093/femsec/fix006	2
d112784c2c82ca864f5feac62b951ce1	0	0	0	0	0	0	0	7	0	0	0	40	21	0	0	0	0	0	0	0	0	0	0	16	0	84	Paenibacillus	Firmicutes	Copiotrophic	Yes	1	Grady, E.N., MacDonald, J., Liu, L. et al. Current knowledge and perspectives of Paenibacillus: a review. Microb Cell Fact 15, 203 (2016). https://doi.org/10.1186/s12934-016-0603-7	2
3b16a5d2ac7ed490453c89de43b0d704	0	18	0	0	0	6	0	0	0	0	0	0	36	8	0	15	0	0	0	0	0	0	0	0	0	83	Nibrella	Bacteroidetes	Copiotrophic	No	1	Kang, J.Y., Chun, J., Choi, A., Cho, J.-C., Jahng, K.Y. 2013, n.d. Nibrella saemangeumensis gen. nov., sp. nov. and Nibrella viscosa sp. nov., novel members of the family Cytophagaceae, isolated from seawater. International Journal of Systematic and Evolutionary Microbiology 63, 4508–4514. https://doi.org/10.1099/ijs.0.053439-0	2
c8373f0ab9a648044be72ef859e55526	0	0	0	0	0	0	0	0	0	0	77	0	0	6	0	0	0	0	0	0	0	0	0	0	0	83	Loktanella	Proteobacteria	Copiotrophic	Yes	1	Yang, H., Hu, J., Long, X., Liu, Z., Rengel, Z., 2016. Salinity altered root distribution and increased diversity of bacterial communities in the rhizosphere soil of Jerusalem artichoke. Sci Rep 6, 20687. https://doi.org/10.1038/srep20687	2	Van Trappen, S., Mergaert, J., Swings, J. 2004, n.d. Loktanella salsilacus gen. nov., sp. nov., Loktanella fryxellensis sp. nov. and Loktanella vestfoldensis sp. nov., new members of the Rhodobacter group, isolated from microbial mats in Antarctic lakes. International Journal of Systematic and Evolutionary Microbiology 54, 1263–1269. https://doi.org/10.1099/ijs.0.03006-0
48f6aa0ef850ffb24c94a5a14f6263f5	0	0	0	54	0	0	0	0	0	0	0	0	0	0	0	29	0	0	0	0	0	0	0	0	0	83	Herbaspirillum	Proteobacteria	Copiotrophic	Yes	1	Baldani J.I., Rouws L., Cruz L.M., Olivares F.L., Schmid M., Hartmann A. (2014) The Family Oxalobacteraceae. In: Rosenberg E., DeLong E.F., Lory S., Stackebrandt E., Thompson F. (eds) The Prokaryotes. Springer, Berlin, Heidelberg. https://doi-org.ezproxy1.lib.asu.edu/10.1007/978-3-642-30197-1_291	2	Valverde A, Velázquez E, Gutiérrez C, Cervantes E, Ventosa A, Igual J-M (2003) Herbaspirillum lusitanum sp. nov., a novel nitrogen-fixing bacterium associated with root nodules of Phaseolus vulgaris. Int J Syst Evol Microbiol 53:1979–1983
06a12467e17e13261a2338f20feacebd	0	0	0	0	0	0	0	0	0	0	0	24	0	0	0	27	0	0	7	0	0	0	0	24	0	82	Nibrella	Bacteroidetes	Copiotrophic	No	1	Kang, J.Y., Chun, J., Choi, A., Cho, J.-C., Jahng, K.Y. 2013, n.d. Nibrella saemangeumensis gen. nov., sp. nov. and Nibrella viscosa sp. nov., novel members of the family Cytophagaceae, isolated from seawater. International Journal of Systematic and Evolutionary Microbiology 63, 4508–4514. https://doi.org/10.1099/ijs.0.053439-0	2
cc60312357314937af544b9333c06feb	0	16	0	0	0	15	0	0	23	0	0	0	0	0	0	8	0	0	0	0	0	0	0	19	0	81	Pseudonocardia	Actinobacteria	Copiotrophic	Yes	1	Mahendra, S., Alvarez-Cohen, L. 2005, n.d. Pseudonocardia dioxanivorans sp. nov., a novel actinomycete that grows on 1,4-dioxane. International Journal of Systematic and Evolutionary Microbiology 55, 593–598. https://doi.org/10.1099/ijs.0.63085-0	2	Song J, Qiu S, Zhao J, Han C, Wang Y, Sun X, Jiang S, Wang X, Xiang W. Pseudonocardia tritici sp. nov., a novel actinomycete isolated from rhizosphere soil of wheat (Triticum aestivum L.). Antonie Van Leeuwenhoek. 2019 May;112(5):765-773. doi: 10.1007/s10482-018-01210-2. Epub 2018 Dec 7. PMID: 30536164.
1a28daa7c4ced11cbbe29d267ce9866a	0	0	20	29	0	0	0	0	0	0	32	0	0	0	0	0	0	0	0	0	0	0	0	0	0	81	Herbaspirillum	Proteobacteria	Copiotrophic	Yes	1	Baldani J.I., Rouws L., Cruz L.M., Olivares F.L., Schmid M., Hartmann A. (2014) The Family Oxalobacteraceae. In: Rosenberg E., DeLong E.F., Lory S., Stackebrandt E., Thompson F. (eds) The Prokaryotes. Springer, Berlin, Heidelberg. https://doi-org.ezproxy1.lib.asu.edu/10.1007/978-3-642-30197-1_291	2	Valverde A, Velázquez E, Gutiérrez C, Cervantes E, Ventosa A, Igual J-M (2003) Herbaspirillum lusitanum sp. nov., a novel nitrogen-fixing bacterium associated with root nodules of Phaseolus vulgaris. Int J Syst Evol Microbiol 53:1979–1983
91774ae5acaa20008d704c24336258bd	563	0	0	0	0	0	20	0	0	0	34	0	0	0	0	72	0	16	0	0	0	0	0	23	0	728	Daejeonella	Bacteroidetes	Copiotrophic and oligotrophic	No	1	Lee HG, Kim SG, Im WT, Oh HM, Lee ST. Pedobacter composti sp. nov., isolated from compost. Int J Syst Evol Microbiol. 2009 Feb;59(Pt 2):345-9. doi: 10.1099/ijs.0.003061-0. PMID: 19196776.	2	Qiu, X., Qu, Z., Jiang, F., Ren, L., Chang, X., Kan, W., Fang, C., Peng, F. 2014, n.d. Pedobacter huanghensis sp. nov. and Pedobacterglacialis sp. nov., isolated from Arctic glacier foreland. International Journal of Systematic and Evolutionary Microbiology 64, 2431–2436. https://doi.org/10.1099/ijs.0.061648-0
f7f7ca9b223efa74a38f62dda65ac9d9	62	41	0	42	12	16	14	0	22	20	20	17	0	6	15	19	69	0	0	0	0	0	0	0	0	375	Lysobacter	Proteobacteria	Copiotrophic and oligotrophic	Yes	1	Aslam Z, Yasir M, Jeon CO, Chung YR. Lysobacter oryzae sp. nov., isolated from the rhizosphere of rice (Oryza sativa L.). Int J Syst Evol Microbiol. 2009 Apr;59(Pt 4):675-80. doi: 10.1099/ijs.0.000588-0. PMID: 19329586.	2	Christensen, P., and F. Cook. 1978. Lysobacter, a new genus of nonfruiting, gliding bacteria with a high base ratio. International Journal of Systematic Bacteriology 28:367–393.
65b1fe847bdef1782f7c3b340f616bc6	126	15	0	0	8	16	6	13	20	0	0	4	8	0	0	19	0	0	0	7	0	0	0	22	0	264	Nocardioides	Actinobacteria	Copiotrophic and oligotrophic	Yes	1	Tóth, E.M., Borsodi, A.K., 2014. The Family Nocardioidaceae, in: Rosenberg, E., DeLong, E.F., Lory, S., Stackebrandt, E., Thompson, F. (Eds.), The Prokaryotes: Actinobacteria. Springer, Berlin, Heidelberg, pp. 651–694. https://doi.org/10.1007/978-3-642-30138-4_193	2	Lazcano, C., Boyd, E., Holmes, G. et al. The rhizosphere microbiome plays a role in the resistance to soil-borne pathogens and nutrient uptake of strawberry cultivars under field conditions. Sci Rep 11, 3188 (2021). https://doi.org/10.1038/s41598-021-82768-2
92f1720367db58c68a96eceb9feb416a	0	0	0	0	17	0	0	48	48	0	0	12	0	0	0	9	8	0	0	0	0	0	0	10	0	152	Methylorubrum	Proteobacteria	Copitrophic	Yes	1	Green PN, Ardley JK. Review of the genus Methylobacterium and closely related organisms: a proposal that some Methylobacterium species be reclassified into a new genus, Methylorubrum gen. nov. Int J Syst Evol Microbiol. 2018 Sep;68(9):2727-2748. doi: 10.1099/ijsem.0.002856. Epub 2018 Jul 19. PMID: 30024371.	2	Abdullaeva, Y., Ratering, S., Ambika Manirajan, B., Rosado-Porto, D., Schnell, S., Cardinale, M., 2022. Domestication Impacts the Wheat-Associated Microbiota and the Rhizosphere Colonization by Seed- and Soil-Originated Microbiomes, Across Different Fields. Frontiers in Plant Science 12.
eca9df1c87d302a3f85a59013806124e	142	120	27	243	381	51	129	74	62	165	356	116	162	68	169	56	172	7	208	55	47	59	0	55	0	2924	Salinarimonas	Proteobacteria	Oligotrophic	No	1	Liu JH, Wang YX, Zhang XX, Wang ZG, Chen YG, Wen ML, Xu LH, Peng Q, Cui XL. Salinarimonas rosea gen. nov., sp. nov., a new member of the alpha-2 subgroup of the Proteobacteria. Int J Syst Evol Microbiol. 2010 Jan;60(Pt 1):55-60. doi: 10.1099/ijs.0.006981-0. Epub 2009 Jul 31. PMID: 19648350.	2
359c552ac9f808b79b2f8176424054ee	0	0	50	0	830	0	20	11	0	0	0	0	0	9	0	3	0	0	236	63	0	73	0	9	0	1304	Uncultured Planctomycetes	Planctomycetes	Oligotrophic	-	1	Adrian Ho, D. Paolo Di Lonardo, Paul L. E. Bodelier, Revisiting life strategy concepts in environmental microbial ecology, FEMS Microbiology Ecology, Volume 93, Issue 3, March 2017, fix006, https://doi.org/10.1093/femsec/fix006	2
98bc1f5b95ec233b070685d9047dbf38	3	0	0	0	0	0	0	338	478	0	0	0	13	5	14	0	0	0	0	0	291	0	0	0	0	1142	Uncultured Planctomycetes	Planctomycetes	Oligotrophic	-	1	Adrian Ho, D. Paolo Di Lonardo, Paul L. E. Bodelier, Revisiting life strategy concepts in environmental microbial ecology, FEMS Microbiology Ecology, Volume 93, Issue 3, March 2017, fix006, https://doi.org/10.1093/femsec/fix006	2
2a83b81ff2e610ea507f42d40785fa6a	0	0	0	0	0	0	0	0	0	0	0	0	0	0	0	0	0	0	558	94	23	209	0	14	0	898	Uncultured Gemmatimonadetes	Gemmatimonadetes	Oligotrophic	-	1	Hanada, S., Sekiguchi, Y., 2014. The Phylum Gemmatimonadetes, in: Rosenberg, E., DeLong, E.F., Lory, S., Stackebrandt, E., Thompson, F. (Eds.), The Prokaryotes: Other Major Lineages of Bacteria and The Archaea. Springer, Berlin, Heidelberg, pp. 677–681. https://doi.org/10.1007/978-3-642-38954-2_164	2
2b43db6a1bb6e1240fcfb82778d0c182	0	52	0	15	10	0	0	100	38	46	115	0	32	0	0	0	145	0	0	0	0	0	0	0	0	553	Longimicrobium	Gemmatimonadetes	Oligotrophic	Yes	1	Karray, F., Gargouri, M., Chebaane, A., Mhiri, N., Mliki, A., Sayadi, S., 2020. Climatic Aridity Gradient Modulates the Diversity of the Rhizosphere and Endosphere Bacterial Microbiomes of Opuntia ficus-indica. Frontiers in Microbiology 11.	2	Pascual J, García-López M, Bills GF, Genilloud O. Longimicrobium terrae gen. nov., sp. nov., an oligotrophic bacterium of the under-represented phylum Gemmatimonadetes isolated through a system of miniaturized diffusion chambers. Int J Syst Evol Microbiol. 2016 May;66(5):1976-1985. doi: 10.1099/ijsem.0.000974. Epub 2016 Feb 12. PMID: 26873585.
65f517251dc13a5987bea086df519aa0	0	0	0	0	0	0	0	0	0	0	0	0	16	3	0	7	0	0	0	0	0	0	11	460	0	497	Uncultured Chloroflexi	Chloroflexi	Oligotrophic	-	1	Adrian Ho, D. Paolo Di Lonardo, Paul L. E. Bodelier, Revisiting life strategy concepts in environmental microbial ecology, FEMS Microbiology Ecology, Volume 93, Issue 3, March 2017, fix006, https://doi.org/10.1093/femsec/fix006	2
24bf5fdc82265990ee4f025b63957789	0	0	14	8	14	11	0	27	26	45	40	58	47	0	0	41	12	0	0	62	21	0	0	0	45	471	Uncultured Chloroflexi	Chloroflexi	Oligotrophic	-	1	Adrian Ho, D. Paolo Di Lonardo, Paul L. E. Bodelier, Revisiting life strategy concepts in environmental microbial ecology, FEMS Microbiology Ecology, Volume 93, Issue 3, March 2017, fix006, https://doi.org/10.1093/femsec/fix006	2
c8470a2fe16df287120712bb183234a4	0	0	0	0	3	0	0	0	0	0	0	0	0	0	0	0	0	0	0	0	92	0	4	318	0	417	Uncultured Chloroflexi	Chloroflexi	Oligotrophic	-	1	Adrian Ho, D. Paolo Di Lonardo, Paul L. E. Bodelier, Revisiting life strategy concepts in environmental microbial ecology, FEMS Microbiology Ecology, Volume 93, Issue 3, March 2017, fix006, https://doi.org/10.1093/femsec/fix006	2
c8d41c45dc4ca709f24188a90b7e7513	9	52	12	59	0	54	32	0	0	0	0	149	0	0	6	30	0	0	0	10	0	0	0	0	0	413	Deinococcus	Deinococcus-Thermus	Oligotrophic	No	1	Rosenberg E. (2014) The Family Deinococcaceae. In: Rosenberg E., DeLong E.F., Lory S., Stackebrandt E., Thompson F. (eds) The Prokaryotes. Springer, Berlin, Heidelberg. https://doi-org.ezproxy1.lib.asu.edu/10.1007/978-3-642-38954-2_127	2
d349491e30e78f230e0331f8f2c8c389	0	16	19	18	3	51	4	21	21	19	23	24	0	0	11	50	24	0	0	10	0	0	0	0	3	317	Deinococcus	Deinococcus-Thermus	Oligotrophic	No	1	Rosenberg E. (2014) The Family Deinococcaceae. In: Rosenberg E., DeLong E.F., Lory S., Stackebrandt E., Thompson F. (eds) The Prokaryotes. Springer, Berlin, Heidelberg. https://doi-org.ezproxy1.lib.asu.edu/10.1007/978-3-642-38954-2_127	2
74ea0201840bfa81955b7390a67c5c18	0	0	0	11	52	6	0	4	18	0	0	13	0	0	0	0	19	0	9	27	66	16	11	19	32	303	Deinococcus	Deinococcus-Thermus	Oligotrophic	No	1	Rosenberg E. (2014) The Family Deinococcaceae. In: Rosenberg E., DeLong E.F., Lory S., Stackebrandt E., Thompson F. (eds) The Prokaryotes. Springer, Berlin, Heidelberg. https://doi-org.ezproxy1.lib.asu.edu/10.1007/978-3-642-38954-2_127	2
9acdabb17a2a9eb974663bf308c54326	0	0	0	0	0	0	0	0	0	0	0	28	15	0	0	0	0	0	0	121	0	0	0	127	0	291	Uncultured Chloroflexi	Chloroflexi	Oligotrophic	-	1	Adrian Ho, D. Paolo Di Lonardo, Paul L. E. Bodelier, Revisiting life strategy concepts in environmental microbial ecology, FEMS Microbiology Ecology, Volume 93, Issue 3, March 2017, fix006, https://doi.org/10.1093/femsec/fix006	2
1803195deab3d04f4ede3b0bd27249ac	0	0	0	0	0	0	0	0	0	0	0	0	0	0	0	0	0	0	0	72	80	0	0	118	0	270	Uncultured Chloroflexi	Chloroflexi	Oligotrophic	-	1	Adrian Ho, D. Paolo Di Lonardo, Paul L. E. Bodelier, Revisiting life strategy concepts in environmental microbial ecology, FEMS Microbiology Ecology, Volume 93, Issue 3, March 2017, fix006, https://doi.org/10.1093/femsec/fix006	2
90888673f1095d6e9c4bbf1941007018	0	29	0	0	0	0	0	0	0	0	0	48	0	0	33	0	0	0	0	62	0	0	0	91	0	263	Uncultured Chloroflexi	Chloroflexi	Oligotrophic	-	1	Adrian Ho, D. Paolo Di Lonardo, Paul L. E. Bodelier, Revisiting life strategy concepts in environmental microbial ecology, FEMS Microbiology Ecology, Volume 93, Issue 3, March 2017, fix006, https://doi.org/10.1093/femsec/fix006	2
b712f6d712748de96eb148834a623ba1	65	27	0	0	43	18	0	0	0	0	56	0	17	0	0	0	12	0	0	0	0	0	0	0	0	238	Geodermatophilus	Actinobacteria	Oligotrophic	Yes	1	Normand, P., Daffonchio, D., Gtari, M., 2014. The Family Geodermatophilaceae, in: Rosenberg, E., DeLong, E.F., Lory, S., Stackebrandt, E., Thompson, F. (Eds.), The Prokaryotes: Actinobacteria. Springer, Berlin, Heidelberg, pp. 361–379. https://doi.org/10.1007/978-3-642-30138-4_180	2
68471f13cae2f883d1e7e27253ee8e90	16	21	0	0	0	12	21	0	0	0	0	30	86	17	0	12	0	0	0	0	5	7	0	4	0	231	Uncultured Planctomycetes	Planctomycetes	Oligotrophic	-	1	Adrian Ho, D. Paolo Di Lonardo, Paul L. E. Bodelier, Revisiting life strategy concepts in environmental microbial ecology, FEMS Microbiology Ecology, Volume 93, Issue 3, March 2017, fix006, https://doi.org/10.1093/femsec/fix006	2
3631e708f75e8c1d8880898e638b951c	0	16	13	0	0	0	21	0	0	0	41	62	17	0	0	0	11	8	0	17	7	11	0	0	0	224	Uncultured Gemmatimonadetes	Gemmatimonadetes	Oligotrophic	-	1	Hanada, S., Sekiguchi, Y., 2014. The Phylum Gemmatimonadetes, in: Rosenberg, E., DeLong, E.F., Lory, S., Stackebrandt, E., Thompson, F. (Eds.), The Prokaryotes: Other Major Lineages of Bacteria and The Archaea. Springer, Berlin, Heidelberg, pp. 677–681. https://doi.org/10.1007/978-3-642-38954-2_164	2
bdf4b268c485301729f600d0d017043c	0	28	0	14	13	22	0	0	34	0	0	11	0	15	0	27	12	0	0	18	22	0	0	0	0	216	Cthoniobacter	Verrucomicrobia	Oligotrophic	No	1	Bergmann, G. T., Bates, S. T., Eilers, K. G., Lauber, C. L., Caporaso, J. G., Walters, W. A., Knight, R., & Fierer, N. (2011). The under-recognized dominance of Verrucomicrobia in soil bacterial communities. Soil biology & biochemistry, 43(7), 1450–1455. https://doi.org/10.1016/j.soilbio.2011.03.012	2
b838e69e4f4e71f0b55027813874d5fa	0	0	0	0	0	0	0	0	0	0	0	0	0	0	0	0	0	0	121	0	0	50	0	42	0	213	Uncultured Chloroflexi	Chloroflexi	Oligotrophic	-	1	Adrian Ho, D. Paolo Di Lonardo, Paul L. E. Bodelier, Revisiting life strategy concepts in environmental microbial ecology, FEMS Microbiology Ecology, Volume 93, Issue 3, March 2017, fix006, https://doi.org/10.1093/femsec/fix006	2
a9c7b709e2aec32ccffd2cba1b8f4ddb	0	0	0	8	3	0	3	5	11	48	0	8	19	12	7	0	0	0	18	12	9	5	0	0	33	201	Uncultured Chloroflexi	Chloroflexi	Oligotrophic	-	1	Adrian Ho, D. Paolo Di Lonardo, Paul L. E. Bodelier, Revisiting life strategy concepts in environmental microbial ecology, FEMS Microbiology Ecology, Volume 93, Issue 3, March 2017, fix006, https://doi.org/10.1093/femsec/fix006	2
9d44112042789d5622f6500148cdc388	14	0	8	0	14	0	58	0	0	0	0	0	21	0	48	0	4	6	0	0	0	0	5	9	0	187	Uncultured Acidobacterium	Acidobacteria	Oligotrophic	-	1	Adrian Ho, D. Paolo Di Lonardo, Paul L. E. Bodelier, Revisiting life strategy concepts in environmental microbial ecology, FEMS Microbiology Ecology, Volume 93, Issue 3, March 2017, fix006, https://doi.org/10.1093/femsec/fix006	2
b2c641c9345cdb96a4d5d337b5d0a863	0	0	24	34	11	5	0	0	10	6	10	11	0	0	0	24	22	0	0	6	13	0	0	6	0	182	Uncultured Caulobacteraceae	Proteobacteria	Oligotrophic	-	1	Abraham, W.-R., Rohde, M., Bennasar, A., 2014. The Family Caulobacteraceae, in: Rosenberg, E., DeLong, E.F., Lory, S., Stackebrandt, E., Thompson, F. (Eds.), The Prokaryotes: Alphaproteobacteria and Betaproteobacteria. Springer, Berlin, Heidelberg, pp. 179–205. https://doi.org/10.1007/978-3-642-30197-1_259	2
bfa20b07cea45cbfbdcf8dc029ebb9c3	0	8	10	0	0	14	0	0	0	0	0	0	0	0	0	0	0	0	56	90	0	0	0	0	0	178	Uncultured Chloroflexi	Chloroflexi	Oligotrophic	-	1	Adrian Ho, D. Paolo Di Lonardo, Paul L. E. Bodelier, Revisiting life strategy concepts in environmental microbial ecology, FEMS Microbiology Ecology, Volume 93, Issue 3, March 2017, fix006, https://doi.org/10.1093/femsec/fix006	2
d386b60bed00f1a4f0c143821ae748a1	0	0	0	0	0	0	0	7	0	0	0	0	0	0	0	0	170	0	0	0	0	0	0	0	0	177	Uncultured Acidobacterium	Acidobacteria	Oligotrophic	-	1	Adrian Ho, D. Paolo Di Lonardo, Paul L. E. Bodelier, Revisiting life strategy concepts in environmental microbial ecology, FEMS Microbiology Ecology, Volume 93, Issue 3, March 2017, fix006, https://doi.org/10.1093/femsec/fix006	2
1eb6db465781e80a9a82c83630ec3bb2	0	0	0	0	0	0	16	0	0	0	0	0	0	0	153	0	0	0	0	0	0	0	0	0	0	169	Uncultured Verrucomicrobium	Verrucomicrobia	Oligotrophic	-	1	Adrian Ho, D. Paolo Di Lonardo, Paul L. E. Bodelier, Revisiting life strategy concepts in environmental microbial ecology, FEMS Microbiology Ecology, Volume 93, Issue 3, March 2017, fix006, https://doi.org/10.1093/femsec/fix006	2
1ddc8a4694ed56884c16d791174a6390	0	30	0	86	0	20	0	0	0	0	0	0	13	0	0	0	0	0	0	9	0	0	0	9	0	167	Sinozrhizobium/Ensifer	Proteobacteria	Oligotrophic	Yes	1	Mondy S, Lenglet A, Beury-Cirou A, Libanga C, Ratet P, Faure D, Dessaux Y. An increasing opine carbon bias in artificial exudation systems and genetically modified plant rhizospheres leads to an increasing reshaping of bacterial populations. Mol Ecol. 2014 Oct;23(19):4846-61. doi: 10.1111/mec.12890. PMID: 25145455.	2	Bellabarba, A., Bacci, G., Decorosi, F., Aun, E., Azzarello, E., Remm, M., Giovannetti, L., Viti, C., Mengoni, A., Pini, F., 2021. Competitiveness for Nodule Colonization in Sinorhizobium meliloti: Combined In Vitro-Tagged Strain Competition and Genome-Wide Association Analysis. mSystems. https://doi.org/10.1128/mSystems.00550-21
66f4159837d291d11840fbee07bc26d6	0	0	0	7	8	0	0	42	13	27	0	0	5	4	17	0	33	0	0	0	0	9	0	0	0	165	Phenylobacterium	Proteobacteria	Oligotrophic	Yes	1	Farh ME, Kim YJ, Singh P, Hoang VA, Yang DC. Phenylobacterium panacis sp. nov., isolated from the rhizosphere of rusty mountain ginseng. Int J Syst Evol Microbiol. 2016 Jul;66(7):2691-2696. doi: 10.1099/ijsem.0.001109. Epub 2016 Apr 26. PMID: 27117296.	2	Eberspächer, J., Lingens, F., 2006. The Genus Phenylobacterium, in: Dworkin, M., Falkow, S., Rosenberg, E., Schleifer, K.-H., Stackebrandt, E. (Eds.), The Prokaryotes: Volume 5: Proteobacteria: Alpha and Beta Subclasses. Springer, New York, NY, pp. 250–256. https://doi.org/10.1007/0-387-30745-1_13
d81db7a7d30387aa6a4581476f547dfc	0	0	0	0	0	0	0	0	0	0	0	0	13	0	0	0	0	0	0	0	145	0	0	0	0	158	Hymenobacter	Bacteroidetes	Oligotrophic	Yes	1	Guo L, Dai Z, Guo J, Yang W, Ge F, Dai Y. Oligotrophic bacterium Hymenobacter latericoloratus CGMCC 16346 degrades the neonicotinoid imidacloprid in surface water. AMB Express. 2020 Jan 14;10(1):7. doi: 10.1186/s13568-019-0942-y. PMID: 31939001; PMCID: PMC6960279.	2	Zhang, T., Wang, Z., Lv, X. et al. Variation of rhizosphere bacterial community diversity in the desert ephemeral plant Ferula sinkiangensis across environmental gradients. Sci Rep 10, 18442 (2020). https://doi.org/10.1038/s41598-020-75591-8
f505befbe1ca7e2f81e475fa9e2fcc98	0	24	0	73	0	8	0	0	42	0	0	0	0	0	0	6	0	0	0	0	0	0	0	0	0	153	Caulobacter	Proteobacteria	Oligotrophic	Yes	1	Abraham, W.-R., Rohde, M., Bennasar, A., 2014. The Family Caulobacteraceae, in: Rosenberg, E., DeLong, E.F., Lory, S., Stackebrandt, E., Thompson, F. (Eds.), The Prokaryotes: Alphaproteobacteria and Betaproteobacteria. Springer, Berlin, Heidelberg, pp. 179–205. https://doi.org/10.1007/978-3-642-30197-1_259	2	Sun LN, Yang ED, Hou XT, Wei JC, Yuan ZX, Wang WY. Caulobacter rhizosphaerae sp. nov., a stalked bacterium isolated from rhizosphere soil. Int J Syst Evol Microbiol. 2017 Jun;67(6):1771-1776. doi: 10.1099/ijsem.0.001860. Epub 2017 Jun 9. PMID: 28598303.
c7103977ec5be42bef0d0c60b5bb78b6	22	24	0	0	0	0	0	2	6	0	17	17	9	4	0	13	4	0	0	0	14	0	3	13	0	148	Uncultured Rhodospirillaceae	Proteobacteria	Oligotrophic	-	1	Morrison ES, Thomas P, Ogram A, Kahveci T, Turner BL, Chanton JP. Characterization of Bacterial and Fungal Communities Reveals Novel Consortia in Tropical Oligotrophic Peatlands. Microb Ecol. 2021 Jul;82(1):188-201. doi: 10.1007/s00248-020-01483-z. Epub 2020 Jan 15. PMID: 31942666.	2
e921e545e3e42c795f12a215f520b1e2	0	0	0	0	6	0	45	0	5	0	0	0	46	0	0	0	0	0	0	0	42	0	0	0	0	144	Aridibacter	Acidobacteria	Oligotrophic	Yes	1	Adrian Ho, D. Paolo Di Lonardo, Paul L. E. Bodelier, Revisiting life strategy concepts in environmental microbial ecology, FEMS Microbiology Ecology, Volume 93, Issue 3, March 2017, fix006, https://doi.org/10.1093/femsec/fix006	2	Berlanas, C., Berbegal, M., Elena, G., Laidani, M., Cibriain, J.F., Sagües, A., Gramaje, D., 2019. The Fungal and Bacterial Rhizosphere Microbiome Associated With Grapevine Rootstock Genotypes in Mature and Young Vineyards. Frontiers in Microbiology 10.
049bad9a3620d2cceb535510bbbc3789	0	0	0	93	0	0	0	0	6	0	0	0	0	0	0	0	0	0	0	17	0	0	0	16	8	140	Deinococcus	Deinococcus-Thermus	Oligotrophic	No	1	Rosenberg E. (2014) The Family Deinococcaceae. In: Rosenberg E., DeLong E.F., Lory S., Stackebrandt E., Thompson F. (eds) The Prokaryotes. Springer, Berlin, Heidelberg. https://doi-org.ezproxy1.lib.asu.edu/10.1007/978-3-642-38954-2_127	2
3a5a5a574c35997faa391b1d301344de	0	63	6	0	0	20	0	0	0	0	0	13	0	0	0	13	0	6	4	0	0	0	0	11	0	136	Deinococcus	Deinococcus-Thermus	Oligotrophic	No	1	Rosenberg E. (2014) The Family Deinococcaceae. In: Rosenberg E., DeLong E.F., Lory S., Stackebrandt E., Thompson F. (eds) The Prokaryotes. Springer, Berlin, Heidelberg. https://doi-org.ezproxy1.lib.asu.edu/10.1007/978-3-642-38954-2_127	2
f6edbcb91f18c1dcc550ce2c68333165	0	0	0	20	0	24	13	5	15	0	0	0	0	0	0	8	0	0	0	11	0	10	0	27	0	133	Blastococcus	Actinobacteria	Oligotrophic	Yes	1	Tong, X., Leung, M.H.Y., Shen, Z. et al. M﻿etagenomic insights into the microbial communities of inert and oligotrophic outdoor pier surfaces of a coastal city. Microbiome 9, 213 (2021). https://doi.org/10.1186/s40168-021-01166-y	2	ong, X., Leung, M.H.Y., Shen, Z. et al. M﻿etagenomic insights into the microbial communities of inert and oligotrophic outdoor pier surfaces of a coastal city. Microbiome 9, 213 (2021). https://doi.org/10.1186/s40168-021-01166-y
b8c4ed03d7d91546b9f6ad80b80135a3	0	18	13	15	0	20	0	0	0	0	11	0	0	7	13	13	0	0	0	0	0	0	0	22	0	132	Blastococcus	Actinobacteria	Oligotrophic	Yes	1	Tong, X., Leung, M.H.Y., Shen, Z. et al. M﻿etagenomic insights into the microbial communities of inert and oligotrophic outdoor pier surfaces of a coastal city. Microbiome 9, 213 (2021). https://doi.org/10.1186/s40168-021-01166-y	2	ong, X., Leung, M.H.Y., Shen, Z. et al. M﻿etagenomic insights into the microbial communities of inert and oligotrophic outdoor pier surfaces of a coastal city. Microbiome 9, 213 (2021). https://doi.org/10.1186/s40168-021-01166-y
dd2f57a096477639190ff879498173e5	0	22	0	0	0	0	16	0	0	0	38	17	0	0	0	0	0	5	0	0	12	0	0	12	0	122	Uncultured Gemmatimonadetes	Gemmatimonadetes	Oligotrophic	-	1	Hanada, S., Sekiguchi, Y., 2014. The Phylum Gemmatimonadetes, in: Rosenberg, E., DeLong, E.F., Lory, S., Stackebrandt, E., Thompson, F. (Eds.), The Prokaryotes: Other Major Lineages of Bacteria and The Archaea. Springer, Berlin, Heidelberg, pp. 677–681. https://doi.org/10.1007/978-3-642-38954-2_164	2
26aa624f6046aa99292e3b2fafe56b1f	0	38	0	8	0	55	0	0	0	0	0	0	0	0	0	0	0	0	0	0	0	0	0	21	0	122	Roseisolibacter	Gemmatimonadetes	Oligotrophic	No	1	Pascual, J., Foesel, B.U., Geppert, A., Huber, K.J., Boedeker, C., Luckner, M., Wanner, G., Overmann, J. 2018, n.d. Roseisolibacter agri gen. nov., sp. nov., a novel slow-growing member of the under-represented phylum Gemmatimonadetes. International Journal of Systematic and Evolutionary Microbiology 68, 1028–1036. https://doi.org/10.1099/ijsem.0.002619	2
d16c8e69b0fcc72002b55c408319afc6	64	0	0	0	0	0	0	0	0	0	56	0	0	0	0	0	0	0	0	0	0	0	0	0	0	120	Uncultured Chloroflexi	Chloroflexi	Oligotrophic	-	1	Adrian Ho, D. Paolo Di Lonardo, Paul L. E. Bodelier, Revisiting life strategy concepts in environmental microbial ecology, FEMS Microbiology Ecology, Volume 93, Issue 3, March 2017, fix006, https://doi.org/10.1093/femsec/fix006	2
30804d3139f03b024dc3850606a4a094	0	26	33	0	7	0	0	0	0	0	0	20	0	0	0	0	0	0	0	0	0	34	0	0	0	120	Deinococcus	Deinococcus-Thermus	Oligotrophic	No	1	Rosenberg E. (2014) The Family Deinococcaceae. In: Rosenberg E., DeLong E.F., Lory S., Stackebrandt E., Thompson F. (eds) The Prokaryotes. Springer, Berlin, Heidelberg. https://doi-org.ezproxy1.lib.asu.edu/10.1007/978-3-642-38954-2_127	2
3faaa45c94a53df00da6b0212cf3a885	7	6	0	17	19	9	0	0	6	7	0	14	15	5	5	0	0	0	0	0	6	0	0	0	0	116	Salinarimonas	Proteobacteria	Oligotrophic	No	1	Liu JH, Wang YX, Zhang XX, Wang ZG, Chen YG, Wen ML, Xu LH, Peng Q, Cui XL. Salinarimonas rosea gen. nov., sp. nov., a new member of the alpha-2 subgroup of the Proteobacteria. Int J Syst Evol Microbiol. 2010 Jan;60(Pt 1):55-60. doi: 10.1099/ijs.0.006981-0. Epub 2009 Jul 31. PMID: 19648350.	2
2251db621fb91eb789d2fdb41f54fcff	0	28	0	0	0	0	15	12	7	0	0	0	0	0	13	0	0	0	3	0	0	0	5	29	0	112	Uncultured Gemmatimonadetes	Gemmatimonadetes	Oligotrophic	-	1	Hanada, S., Sekiguchi, Y., 2014. The Phylum Gemmatimonadetes, in: Rosenberg, E., DeLong, E.F., Lory, S., Stackebrandt, E., Thompson, F. (Eds.), The Prokaryotes: Other Major Lineages of Bacteria and The Archaea. Springer, Berlin, Heidelberg, pp. 677–681. https://doi.org/10.1007/978-3-642-38954-2_164	2
df08613e3a86f6d7d2dd2b4f228f63fb	35	0	0	15	0	19	0	0	0	0	0	0	16	0	0	14	0	0	0	6	0	0	0	0	0	105	Uncultured Gemmatimonadetes	Gemmatimonadetes	Oligotrophic	-	1	Hanada, S., Sekiguchi, Y., 2014. The Phylum Gemmatimonadetes, in: Rosenberg, E., DeLong, E.F., Lory, S., Stackebrandt, E., Thompson, F. (Eds.), The Prokaryotes: Other Major Lineages of Bacteria and The Archaea. Springer, Berlin, Heidelberg, pp. 677–681. https://doi.org/10.1007/978-3-642-38954-2_164	2
4b1ef2044dd76e8095216de4fd4122fe	42	0	0	0	0	0	0	15	17	0	0	0	0	0	0	16	0	0	0	0	0	0	0	14	0	104	Geodermatophilus	Actinobacteria	Oligotrophic	Yes	1	Normand, P., Daffonchio, D., Gtari, M., 2014. The Family Geodermatophilaceae, in: Rosenberg, E., DeLong, E.F., Lory, S., Stackebrandt, E., Thompson, F. (Eds.), The Prokaryotes: Actinobacteria. Springer, Berlin, Heidelberg, pp. 361–379. https://doi.org/10.1007/978-3-642-30138-4_180	2
55909fa74eccda0b238226b6b0e8d322	11	9	4	4	0	6	13	17	0	0	0	24	0	0	3	11	0	0	0	0	2	0	0	0	0	104	Deinococcus	Deinococcus-Thermus	Oligotrophic	No	1	Rosenberg E. (2014) The Family Deinococcaceae. In: Rosenberg E., DeLong E.F., Lory S., Stackebrandt E., Thompson F. (eds) The Prokaryotes. Springer, Berlin, Heidelberg. https://doi-org.ezproxy1.lib.asu.edu/10.1007/978-3-642-38954-2_127	2
b9a96512e571e56811fb461ab3badc44	0	0	0	0	0	0	0	0	0	0	0	0	0	0	103	0	0	0	0	0	0	0	0	0	0	103	Longimicrobium	Gemmatimonadetes	Oligotrophic	Yes	1	Karray, F., Gargouri, M., Chebaane, A., Mhiri, N., Mliki, A., Sayadi, S., 2020. Climatic Aridity Gradient Modulates the Diversity of the Rhizosphere and Endosphere Bacterial Microbiomes of Opuntia ficus-indica. Frontiers in Microbiology 11.	2	Pascual J, García-López M, Bills GF, Genilloud O. Longimicrobium terrae gen. nov., sp. nov., an oligotrophic bacterium of the under-represented phylum Gemmatimonadetes isolated through a system of miniaturized diffusion chambers. Int J Syst Evol Microbiol. 2016 May;66(5):1976-1985. doi: 10.1099/ijsem.0.000974. Epub 2016 Feb 12. PMID: 26873585.
e1177244495ecc611c62e6e49b4cdc14	14	0	0	18	0	7	12	14	6	3	0	0	0	0	16	8	0	0	0	0	0	0	3	0	0	101	Deinococcus	Deinococcus-Thermus	Oligotrophic	No	1	Rosenberg E. (2014) The Family Deinococcaceae. In: Rosenberg E., DeLong E.F., Lory S., Stackebrandt E., Thompson F. (eds) The Prokaryotes. Springer, Berlin, Heidelberg. https://doi-org.ezproxy1.lib.asu.edu/10.1007/978-3-642-38954-2_127	2
ddb1ee280623f1d1ac1daaa5f63f998b	0	0	0	12	0	24	23	0	0	0	0	12	0	0	0	19	0	0	0	0	0	0	0	0	10	100	Geodermatophilus	Actinobacteria	Oligotrophic	Yes	1	Normand, P., Daffonchio, D., Gtari, M., 2014. The Family Geodermatophilaceae, in: Rosenberg, E., DeLong, E.F., Lory, S., Stackebrandt, E., Thompson, F. (Eds.), The Prokaryotes: Actinobacteria. Springer, Berlin, Heidelberg, pp. 361–379. https://doi.org/10.1007/978-3-642-30138-4_180	2
419fc2330493fd6c2817f2b4f8bf340e	0	37	0	0	0	0	0	0	0	0	0	0	0	0	0	16	0	0	0	26	0	0	0	12	0	91	Modestobacter	Actinobacteria	Oligotrophic	Yes	1	Gebauer L, Bouffaud ML, Ganther M, Yim B, Vetterlein D, Smalla K, Buscot F, Heintz-Buschart A, Tarkka MT. Soil Texture, Sampling Depth and Root Hairs Shape the Structure of ACC Deaminase Bacterial Community Composition in Maize Rhizosphere. Front Microbiol. 2021 Feb 4;12:616828. doi: 10.3389/fmicb.2021.616828. PMID: 33613486; PMCID: PMC7891401.	2	Golinska, P., Montero-Calasanz, M. del C., Świecimska, M., Yaramis, A., Igual, J.M., Bull, A.T., Goodfellow, M., 2020. Modestobacter excelsi sp. nov., a novel actinobacterium isolated from a high altitude Atacama Desert soil. Systematic and Applied Microbiology 43, 126051. https://doi.org/10.1016/j.syapm.2019.126051
66db13fd736eff683066e4f1c3bb7068	0	23	9	0	0	0	0	11	0	0	0	0	0	0	0	0	0	19	9	0	16	0	0	0	0	87	Geodermatophilus	Actinobacteria	Oligotrophic	Yes	1	Normand, P., Daffonchio, D., Gtari, M., 2014. The Family Geodermatophilaceae, in: Rosenberg, E., DeLong, E.F., Lory, S., Stackebrandt, E., Thompson, F. (Eds.), The Prokaryotes: Actinobacteria. Springer, Berlin, Heidelberg, pp. 361–379. https://doi.org/10.1007/978-3-642-30138-4_180	2
86ccd0ab5d8a66d4b493abe8e98f69ec	0	20	0	0	0	13	0	0	0	0	0	0	10	0	0	19	0	0	0	0	0	0	0	0	25	87	Paracnuella	Bacteroidetes	Oligotrophic	No	1	Wang, C., Zhang, R., Liu, B.-T., Liu, C.-L., Du, Z.-J. 2019, n.d. Paracnuella aquatica gen. nov., sp. nov., a member of the family Chitinophagaceae isolated from a hot spring. International Journal of Systematic and Evolutionary Microbiology 69, 2360–2366. https://doi.org/10.1099/ijsem.0.003476	2
0b36bfae07669813cfd35ddb9241e1ca	8	5	0	0	0	0	0	0	0	0	0	74	0	0	0	0	0	0	0	0	0	0	0	0	0	87	Uncultured Gemmatimonadetes	Gemmatimonadetes	Oligotrophic	-	1	Hanada, S., Sekiguchi, Y., 2014. The Phylum Gemmatimonadetes, in: Rosenberg, E., DeLong, E.F., Lory, S., Stackebrandt, E., Thompson, F. (Eds.), The Prokaryotes: Other Major Lineages of Bacteria and The Archaea. Springer, Berlin, Heidelberg, pp. 677–681. https://doi.org/10.1007/978-3-642-38954-2_164	2
79d45c155cc0e5edeca37d0f13adf6ed	0	14	0	0	0	43	9	0	0	0	0	0	0	0	0	20	0	0	0	0	0	0	0	0	0	86	Hymenobacter	Bacteroidetes	Oligotrophic	Yes	1	Guo L, Dai Z, Guo J, Yang W, Ge F, Dai Y. Oligotrophic bacterium Hymenobacter latericoloratus CGMCC 16346 degrades the neonicotinoid imidacloprid in surface water. AMB Express. 2020 Jan 14;10(1):7. doi: 10.1186/s13568-019-0942-y. PMID: 31939001; PMCID: PMC6960279.	2	Zhang, T., Wang, Z., Lv, X. et al. Variation of rhizosphere bacterial community diversity in the desert ephemeral plant Ferula sinkiangensis across environmental gradients. Sci Rep 10, 18442 (2020). https://doi.org/10.1038/s41598-020-75591-8
b42444d8bf3a4a50d27002e04f7c830b	0	0	0	0	0	0	0	0	0	0	0	0	0	0	0	2	0	0	0	0	0	0	0	74	8	84	Rubrobacter	Actinobacteria	Oligotrophic	Yes	1	Norman, J.S., King, G.M., Friesen, M.L.Y. 2017, n.d. Rubrobacter spartanus sp. nov., a moderately thermophilic oligotrophic bacterium isolated from volcanic soil. International Journal of Systematic and Evolutionary Microbiology 67, 3597–3602. https://doi.org/10.1099/ijsem.0.002175	2	Lazcano, C., Boyd, E., Holmes, G. et al. The rhizosphere microbiome plays a role in the resistance to soil-borne pathogens and nutrient uptake of strawberry cultivars under field conditions. Sci Rep 11, 3188 (2021). https://doi.org/10.1038/s41598-021-82768-2
5b7458563051aff3458efbb0b4ba941d	242	13	0	0	0	0	0	0	0	0	0	0	40	9	0	0	0	0	0	11	0	0	0	0	0	315	Pedobacter	Bacteroidetes	Oligotrophic and copiotrophic	Yes	1	Kwon, S.-W., Son, J.-A., Kim, S.-J., Kim, Y.-S., Park, I.-C., Bok, J.-I., Weon, H.-Y., 2011. Pedobacter rhizosphaerae sp. nov. and Pedobacter soli sp. nov., isolated from rhizosphere soil of Chinese cabbage (Brassica campestris). Int J Syst Evol Microbiol 61, 2874–2879. https://doi.org/10.1099/ijs.0.026781-0	2	Wilkins, M.J., Kennedy, D.W., Castelle, C.J., Field, E.K., Stepanauskas, R., Fredrickson, J.K., Konopka, A.E.Y. 2014, n.d. Single-cell genomics reveals metabolic strategies for microbial growth and survival in an oligotrophic aquifer. Microbiology 160, 362–372. https://doi.org/10.1099/mic.0.073965-0
ee7056e59d519a027f16cd72405ab0dd	0	96	0	22	0	22	0	14	0	0	0	0	0	0	0	9	0	0	0	25	0	0	0	17	0	205	Kineccococus	Actinobacteria	Oligotrophic and copiotrophic	Yes	1	Molina-Menor E, Gimeno-Valero H, Pascual J, Peretó J, Porcar M. Kineococcus vitellinus sp. nov., Kineococcus indalonis sp. nov. and Kineococcus siccus sp. nov., Isolated Nearby the Tabernas Desert (Almería, Spain). Microorganisms. 2020 Oct 7;8(10):1547. doi: 10.3390/microorganisms8101547. PMID: 33036385; PMCID: PMC7601052.	2	Lee SD. Kineococcus rhizosphaerae sp. nov., isolated from rhizosphere soil. Int J Syst Evol Microbiol. 2009 Sep;59(Pt 9):2204-7. doi: 10.1099/ijs.0.008599-0. Epub 2009 Jul 15. PMID: 19605726.
8e047008590c9075a28b53cf70241295	0	0	78	0	0	0	0	0	0	0	0	0	27	7	0	0	0	0	0	0	0	0	0	0	0	112	Pedobacter	Bacteroidetes	Oligotrophic and copiotrophic	Yes	1	Kwon, S.-W., Son, J.-A., Kim, S.-J., Kim, Y.-S., Park, I.-C., Bok, J.-I., Weon, H.-Y., 2011. Pedobacter rhizosphaerae sp. nov. and Pedobacter soli sp. nov., isolated from rhizosphere soil of Chinese cabbage (Brassica campestris). Int J Syst Evol Microbiol 61, 2874–2879. https://doi.org/10.1099/ijs.0.026781-0	2	Wilkins, M.J., Kennedy, D.W., Castelle, C.J., Field, E.K., Stepanauskas, R., Fredrickson, J.K., Konopka, A.E.Y. 2014, n.d. Single-cell genomics reveals metabolic strategies for microbial growth and survival in an oligotrophic aquifer. Microbiology 160, 362–372. https://doi.org/10.1099/mic.0.073965-0
f6e2f50be7714bd585110bad0ede18d1	0	0	0	0	0	0	0	0	25	0	0	0	0	0	0	0	0	0	7	0	0	5	0	59	0	96	Kineccococus	Actinobacteria	Oligotrophic and copiotrophic	Yes	1	Molina-Menor E, Gimeno-Valero H, Pascual J, Peretó J, Porcar M. Kineococcus vitellinus sp. nov., Kineococcus indalonis sp. nov. and Kineococcus siccus sp. nov., Isolated Nearby the Tabernas Desert (Almería, Spain). Microorganisms. 2020 Oct 7;8(10):1547. doi: 10.3390/microorganisms8101547. PMID: 33036385; PMCID: PMC7601052.	2	Lee SD. Kineococcus rhizosphaerae sp. nov., isolated from rhizosphere soil. Int J Syst Evol Microbiol. 2009 Sep;59(Pt 9):2204-7. doi: 10.1099/ijs.0.008599-0. Epub 2009 Jul 15. PMID: 19605726.

## Sheet: Parifilum sp.
Sequence Designation	Randomly-Sampled ( R )													Collocated ( C )									Taxonomic and Functional Assigment				References
	Ms1	Ms2	Ms3	Ms4	Ms5	Ms6	Ms7	Ms8	Ms9	Ms10	Ms11	Ms12	Ms14	Ms8	Ms9	Ms10	Ms11	Ms12	Ms13	Ms14	Ms15	Sum	Genus	Phylum	Oligo/Copio	Rhizosphere
226a892ae845e38752979bd8936637fb	0	29	8	10	167	0	31	0	58	0	0	0	18	179	180	161	418	61	61	58	94	1533	Sphingomonas	Proteobacteria	Copiotrophic	Yes	1	Bledsoe, R.B., Goodwillie, C., Peralta, A.L., 2020. Long-term nutrient enrichment of an oligotroph-dominated wetland increases bacterial diversity in bulk soils and plant rhizospheres. https://doi.org/10.1101/2020.01.08.899781	2	Luo Y, Wang F, Huang Y, Zhou M, Gao J, Yan T, Sheng H, An L. Sphingomonas sp. Cra20 Increases Plant Growth Rate and Alters Rhizosphere Microbial Community Structure of Arabidopsis thaliana Under Drought Stress. Front Microbiol. 2019 Jun 5;10:1221. doi: 10.3389/fmicb.2019.01221. PMID: 31231328; PMCID: PMC6560172.
10c2972b7d22ee6f77207305a410f7f5	11	28	23	12	120	38	41	3	49	0	18	7	44	36	218	79	24	18	23	88	104	984	Methylobacterium	Proteobacteria	Copiotrophic	Yes	1	Chiba, A.; Uchida, Y.; Kublik, S.; Vestergaard, G.; Buegger, F.; Schloter, M.; Schulz, S. Soil Bacterial Diversity Is Positively Correlated with Decomposition Rates during Early Phases of Maize Litter Decomposition. Microorganisms 2021, 9, 357. https://doi.org/10.3390/ microorganisms9020357	2	Egamberdieva, D., Wirth, S., Alqarawi, A. A., & Abd Allah, E. F. (2015). Salt tolerant Methylobacterium mesophilicum showed viable colonization abilities in the plant rhizosphere. Saudi journal of biological sciences, 22(5), 585–590. https://doi.org/10.1016/j.sjbs.2015.06.029
fd44d4cb468fd7dc9b3227867714ed87	0	0	0	0	0	0	0	0	0	0	0	595	0	0	0	0	0	0	0	0	0	595	Phocaeicola	Bacteroidetes	Copiotrophic	No	1	Choi, J.Y., Choi, S.-H., Park, J.-E., Kim, J.-S., Lee, J., Lee, M.-K., Lee, J.-S., Lee, J.H., Jung, H., Hur, T.-Y., Kim, H.B., Lee, J.-H., Kim, J.-K., Kang, S.W., Park, S.-H. 2021, n.d. Phocaeicola faecicola sp. nov., isolated from porcine faeces. International Journal of Systematic and Evolutionary Microbiology 71, 005008. https://doi.org/10.1099/ijsem.0.005008	2
ff3a818a224b7b442a3a1539447aa2ca	0	0	0	0	0	0	0	0	0	0	0	576	0	0	0	0	0	0	0	0	0	576	Acholeplasma	Tenericutes	Copiotrophic	Yes	1	Hanajima, D., Aoyagi, T., Hori, T., 2015. Survival of free-living Acholeplasma in aerated pig manure slurry revealed by 13C-labeled bacterial biomass probing. Frontiers in Microbiology 6.	2	Mitter, E.K., de Freitas, J.R., Germida, J.J., 2017. Bacterial Root Microbiome of Plants Growing in Oil Sands Reclamation Covers. Frontiers in Microbiology 8.
cdd37bf6e8506dcc29118e052833081b	0	0	0	0	0	0	0	0	0	0	0	499	0	0	0	0	0	0	0	0	0	499	Uncultured Erysipelotrichales	Firmicutes	Copiotrophic	-	1	Han, I., Congeevaram, S., Ki, D.-W., Oh, B.-T., Park, J., 2011. Bacterial community analysis of swine manure treated with autothermal thermophilic aerobic digestion. Appl Microbiol Biotechnol 89, 835–842. https://doi.org/10.1007/s00253-010-2893-8	2
4d4158f111abb8fcce65b0b0c2c00bee	0	52	0	9	0	0	32	0	0	0	0	0	0	77	0	93	0	0	0	68	79	410	Rubellimicrobium	Proteobacteria	Copiotrophic	Yes	1	Adrian Ho, D. Paolo Di Lonardo, Paul L. E. Bodelier, Revisiting life strategy concepts in environmental microbial ecology, FEMS Microbiology Ecology, Volume 93, Issue 3, March 2017, fix006, https://doi.org/10.1093/femsec/fix006	2	Schreiter, S., Ding, G.-C., Heuer, H., Neumann, G., Sandmann, M., Grosch, R., Kropf, S., Smalla, K., 2014. Effect of the soil type on the microbiome in the rhizosphere of field-grown lettuce. Frontiers in Microbiology 5.
9fec7bdd6bd88e710bd69b15692e54a0	0	0	0	0	0	0	0	0	0	0	0	399	0	0	0	0	0	0	0	0	0	399	Streptococcus	Firmicutes	Copiotrophic	Yes	1	Escobedo-Hinojosa, W., Pardo-López, L., 2017. Analysis of bacterial metagenomes from the Southwestern Gulf of Mexico for pathogens detection. Pathogens and Disease 75, ftx058. https://doi.org/10.1093/femspd/ftx058	2	Abdullaeva, Y., Ratering, S., Ambika Manirajan, B., Rosado-Porto, D., Schnell, S., Cardinale, M., 2022. Domestication Impacts the Wheat-Associated Microbiota and the Rhizosphere Colonization by Seed- and Soil-Originated Microbiomes, Across Different Fields. Frontiers in Plant Science 12.
55d294613e5145693b358304624e61ab	0	19	0	0	20	0	0	0	19	0	0	25	43	47	32	48	41	0	0	52	43	389	Microvirga	Proteobacteria	Copiotrophic	Yes	1	Adrian Ho, D. Paolo Di Lonardo, Paul L. E. Bodelier, Revisiting life strategy concepts in environmental microbial ecology, FEMS Microbiology Ecology, Volume 93, Issue 3, March 2017, fix006, https://doi.org/10.1093/femsec/fix006	2	Li, J., Gao, R., Chen, Y., Xue, D., Han, J., Wang, J., Dai, Q., Lin, M., Ke, X., Zhang, W., 2020. Isolation and Identification of Microvirga thermotolerans HR1, a Novel Thermo-Tolerant Bacterium, and Comparative Genomics among Microvirga Species. Microorganisms 8, 101. https://doi.org/10.3390/microorganisms8010101
c324000f4c9166c39393c35a6128c90b	6	0	0	0	42	43	10	0	40	0	0	0	0	0	86	0	0	37	17	22	70	373	Sphingomonas	Proteobacteria	Copiotrophic	Yes	1	Bledsoe, R.B., Goodwillie, C., Peralta, A.L., 2020. Long-term nutrient enrichment of an oligotroph-dominated wetland increases bacterial diversity in bulk soils and plant rhizospheres. https://doi.org/10.1101/2020.01.08.899781	2	Luo Y, Wang F, Huang Y, Zhou M, Gao J, Yan T, Sheng H, An L. Sphingomonas sp. Cra20 Increases Plant Growth Rate and Alters Rhizosphere Microbial Community Structure of Arabidopsis thaliana Under Drought Stress. Front Microbiol. 2019 Jun 5;10:1221. doi: 10.3389/fmicb.2019.01221. PMID: 31231328; PMCID: PMC6560172.
59777186ad2e0947e97615b5d6225136	0	0	0	0	0	0	0	0	0	0	0	366	0	0	0	0	0	0	0	0	0	366	Faecalibacterium	Firmicutes	Copiotrophic	Yes	1	Teixeira, L., Peixoto, R., Cury, J. et al. Bacterial diversity in rhizosphere soil from Antarctic vascular plants of Admiralty Bay, maritime Antarctica. ISME J 4, 989–1001 (2010). https://doi.org/10.1038/ismej.2010.35	2	De Filippis, F., Pasolli, E., Ercolini, D., 2020. Newly Explored Faecalibacterium Diversity Is Connected to Age, Lifestyle, Geography, and Disease. Current Biology 30, 4932-4943.e4. https://doi.org/10.1016/j.cub.2020.09.063
5be583922ac8516ab947ffb18025b054	17	33	0	0	19	12	38	0	18	14	0	0	0	0	102	16	0	32	22	21	18	362	Sphingomonas	Proteobacteria	Copiotrophic	Yes	1	Bledsoe, R.B., Goodwillie, C., Peralta, A.L., 2020. Long-term nutrient enrichment of an oligotroph-dominated wetland increases bacterial diversity in bulk soils and plant rhizospheres. https://doi.org/10.1101/2020.01.08.899781	2	Luo Y, Wang F, Huang Y, Zhou M, Gao J, Yan T, Sheng H, An L. Sphingomonas sp. Cra20 Increases Plant Growth Rate and Alters Rhizosphere Microbial Community Structure of Arabidopsis thaliana Under Drought Stress. Front Microbiol. 2019 Jun 5;10:1221. doi: 10.3389/fmicb.2019.01221. PMID: 31231328; PMCID: PMC6560172.
b81e7300453865d8eb38129c80ae1fe1	13	0	0	0	16	17	0	0	53	0	19	17	0	0	98	43	0	15	19	6	20	336	Sphingomonas	Proteobacteria	Copiotrophic	Yes	1	Bledsoe, R.B., Goodwillie, C., Peralta, A.L., 2020. Long-term nutrient enrichment of an oligotroph-dominated wetland increases bacterial diversity in bulk soils and plant rhizospheres. https://doi.org/10.1101/2020.01.08.899781	2	Luo Y, Wang F, Huang Y, Zhou M, Gao J, Yan T, Sheng H, An L. Sphingomonas sp. Cra20 Increases Plant Growth Rate and Alters Rhizosphere Microbial Community Structure of Arabidopsis thaliana Under Drought Stress. Front Microbiol. 2019 Jun 5;10:1221. doi: 10.3389/fmicb.2019.01221. PMID: 31231328; PMCID: PMC6560172.
fc37bbc0d1126be445e900976e5aa8b1	0	81	8	0	106	0	72	0	0	0	0	0	25	0	0	26	12	0	0	0	0	330	Sphingomonas	Proteobacteria	Copiotrophic	Yes	1	Bledsoe, R.B., Goodwillie, C., Peralta, A.L., 2020. Long-term nutrient enrichment of an oligotroph-dominated wetland increases bacterial diversity in bulk soils and plant rhizospheres. https://doi.org/10.1101/2020.01.08.899781	2	Luo Y, Wang F, Huang Y, Zhou M, Gao J, Yan T, Sheng H, An L. Sphingomonas sp. Cra20 Increases Plant Growth Rate and Alters Rhizosphere Microbial Community Structure of Arabidopsis thaliana Under Drought Stress. Front Microbiol. 2019 Jun 5;10:1221. doi: 10.3389/fmicb.2019.01221. PMID: 31231328; PMCID: PMC6560172.
820f6693f569e339f183638cd73a7fe6	0	0	0	0	4	0	0	0	0	0	0	319	0	0	0	0	0	0	0	0	0	323	Lawsonella	Actinobacteria	Copiotrophic	No	1	Bell, M.E., Bernard, K.A., Harrington, S.M., Patel, N.B., Tucker, T.-A., Metcalfe, M.G., McQuiston, J.R.Y. 2016, n.d. Lawsonella clevelandensis gen. nov., sp. nov., a new member of the suborder Corynebacterineae isolated from human abscesses. International Journal of Systematic and Evolutionary Microbiology 66, 2929–2935. https://doi.org/10.1099/ijsem.0.001122	2
0a3214622423c44533b90991dad7e481	0	0	0	0	0	0	0	0	0	0	0	0	0	43	36	119	64	18	0	0	0	280	Uncultured Sphingobacteriales	Bacteroidetes	Copiotrophic	-	1	Bledsoe, R.B., Goodwillie, C., Peralta, A.L., 2020. Long-term nutrient enrichment of an oligotroph-dominated wetland increases bacterial diversity in bulk soils and plant rhizospheres. https://doi.org/10.1101/2020.01.08.899781	2
99deb3c5ecb022ec05609ebd1112a557	0	0	0	0	0	0	0	0	0	0	94	179	0	0	0	0	0	0	0	0	0	273	Phocaeicola	Bacteroidetes	Copiotrophic	No	1	Choi, J.Y., Choi, S.-H., Park, J.-E., Kim, J.-S., Lee, J., Lee, M.-K., Lee, J.-S., Lee, J.H., Jung, H., Hur, T.-Y., Kim, H.B., Lee, J.-H., Kim, J.-K., Kang, S.W., Park, S.-H. 2021, n.d. Phocaeicola faecicola sp. nov., isolated from porcine faeces. International Journal of Systematic and Evolutionary Microbiology 71, 005008. https://doi.org/10.1099/ijsem.0.005008	2
f8bbf7fc44aee3bca26464f19231efd8	19	0	0	0	8	13	0	0	0	0	10	0	0	0	178	9	0	0	0	0	0	237	Uncultured Sphingobacteriales	Bacteroidetes	Copiotrophic	-	1	Bledsoe, R.B., Goodwillie, C., Peralta, A.L., 2020. Long-term nutrient enrichment of an oligotroph-dominated wetland increases bacterial diversity in bulk soils and plant rhizospheres. https://doi.org/10.1101/2020.01.08.899781	2
c48070f3061b086b60ff32f77e0002fa	0	0	0	0	0	0	0	0	0	0	0	217	0	0	0	0	0	0	0	0	0	217	Gemmiger	Firmicutes	Copiotrophic	No	1	Gossling, Jennifer., Moore, W.E.C.Y. 1975, n.d. Gemmiger formicilis, n.gen., n.sp., an Anaerobic Budding Bacterium from Intestines. International Journal of Systematic and Evolutionary Microbiology 25, 202–207. https://doi.org/10.1099/00207713-25-2-202	2
5a6c87d6a4eb5e114959f6192f29b641	0	9	0	0	0	0	0	0	0	0	0	203	0	0	0	0	0	0	0	0	0	212	Bifidobacterium	Actinobacteria	Copiotrophic	Yes	1	Teixeira, L., Peixoto, R., Cury, J. et al. Bacterial diversity in rhizosphere soil from Antarctic vascular plants of Admiralty Bay, maritime Antarctica. ISME J 4, 989–1001 (2010). https://doi.org/10.1038/ismej.2010.35	2
332a6411ff00b4010ac2397f504c4695	0	0	0	0	0	0	0	0	0	0	65	145	0	0	0	0	0	0	0	0	0	210	Alistipes	Bacteroidetes	Copiotrophic	No	1	Parker, B.J., Wearsch, P.A., Veloo, A.C.M., Rodriguez-Palacios, A., 2020. The Genus Alistipes: Gut Bacteria With Emerging Implications to Inflammation, Cancer, and Mental Health. Frontiers in Immunology 11.	2
4fba6fef450158c1bd1cbcb5a0e8f5e5	0	0	0	0	0	0	0	0	0	0	90	118	0	0	0	0	0	0	0	0	0	208	Prevotella	Bacteroidetes	Copiotrophic	Yes	1	Wei, Z., Hu, X., Li, X., Zhang, Y., Jiang, L., Li, J., Guan, Z., Cai, Y., & Liao, X. (2017). The rhizospheric microbial community structure and diversity of deciduous and evergreen forests in Taihu Lake area, China. PloS one, 12(4), e0174411. https://doi.org/10.1371/journal.pone.0174411	2
f5f5e0da89730462abaf6301a9557193	0	0	0	0	0	0	0	0	0	0	76	118	0	0	0	0	0	0	0	0	0	194	Faecalibacterium	Firmicutes	Copiotrophic	Yes	1	Teixeira, L., Peixoto, R., Cury, J. et al. Bacterial diversity in rhizosphere soil from Antarctic vascular plants of Admiralty Bay, maritime Antarctica. ISME J 4, 989–1001 (2010). https://doi.org/10.1038/ismej.2010.35	2	De Filippis, F., Pasolli, E., Ercolini, D., 2020. Newly Explored Faecalibacterium Diversity Is Connected to Age, Lifestyle, Geography, and Disease. Current Biology 30, 4932-4943.e4. https://doi.org/10.1016/j.cub.2020.09.063
e1af8a5f6134320c295c41e44e342bb1	0	0	0	0	0	0	0	0	0	0	0	0	0	0	125	61	0	0	0	0	0	186	Uncultured Sphingobacteriales	Bacteroidetes	Copiotrophic	-	1	Bledsoe, R.B., Goodwillie, C., Peralta, A.L., 2020. Long-term nutrient enrichment of an oligotroph-dominated wetland increases bacterial diversity in bulk soils and plant rhizospheres. https://doi.org/10.1101/2020.01.08.899781	2
333bbf9224442fc10cd497377d2b1d01	0	0	0	0	0	0	0	0	0	0	0	171	0	0	0	0	0	0	0	0	0	171	Bacteroides	Bacteroidetes	Copiotrophic	Yes	1	Dong, C. J., Wang, L. L., Li, Q., & Shang, Q. M. (2019). Bacterial communities in the rhizosphere, phyllosphere and endosphere of tomato plants. PloS one, 14(11), e0223847. https://doi.org/10.1371/journal.pone.0223847	2	Cobaugh, K.L., Schaeffer, S.M., DeBruyn, J.M., 2015. Functional and Structural Succession of Soil Microbial Communities below Decomposing Human Cadavers. PLOS ONE 10, e0130201. https://doi.org/10.1371/journal.pone.0130201
d79dce6a5005c0b2b347df4d84115f3a	0	0	0	0	20	0	33	0	25	0	0	0	0	19	0	7	30	12	0	0	24	170	Sphingomonas	Proteobacteria	Copiotrophic	Yes	1	Bledsoe, R.B., Goodwillie, C., Peralta, A.L., 2020. Long-term nutrient enrichment of an oligotroph-dominated wetland increases bacterial diversity in bulk soils and plant rhizospheres. https://doi.org/10.1101/2020.01.08.899781	2	Luo Y, Wang F, Huang Y, Zhou M, Gao J, Yan T, Sheng H, An L. Sphingomonas sp. Cra20 Increases Plant Growth Rate and Alters Rhizosphere Microbial Community Structure of Arabidopsis thaliana Under Drought Stress. Front Microbiol. 2019 Jun 5;10:1221. doi: 10.3389/fmicb.2019.01221. PMID: 31231328; PMCID: PMC6560172.
29c0b831ad8278ee5185bfe79acc067e	0	0	0	0	0	0	0	0	0	0	0	164	0	0	0	0	0	0	0	0	0	164	Uncultured Firmicutes	Firmicutes	Copiotrophic	-	1	Adrian Ho, D. Paolo Di Lonardo, Paul L. E. Bodelier, Revisiting life strategy concepts in environmental microbial ecology, FEMS Microbiology Ecology, Volume 93, Issue 3, March 2017, fix006, https://doi.org/10.1093/femsec/fix006	2
205e9006842d47d1a2d1caf6a96e0c88	37	0	0	0	20	0	0	0	8	15	0	0	0	11	30	0	0	0	12	0	24	157	Microvirga	Proteobacteria	Copiotrophic	Yes	1	Adrian Ho, D. Paolo Di Lonardo, Paul L. E. Bodelier, Revisiting life strategy concepts in environmental microbial ecology, FEMS Microbiology Ecology, Volume 93, Issue 3, March 2017, fix006, https://doi.org/10.1093/femsec/fix006	2	Li, J., Gao, R., Chen, Y., Xue, D., Han, J., Wang, J., Dai, Q., Lin, M., Ke, X., Zhang, W., 2020. Isolation and Identification of Microvirga thermotolerans HR1, a Novel Thermo-Tolerant Bacterium, and Comparative Genomics among Microvirga Species. Microorganisms 8, 101. https://doi.org/10.3390/microorganisms8010101
1636df577567be4aadea8383b4af2b86	0	0	0	0	0	0	0	0	0	0	0	151	0	0	0	0	0	0	0	0	0	151	Uncultured Firmicutes	Firmicutes	Copiotrophic	-	1	Adrian Ho, D. Paolo Di Lonardo, Paul L. E. Bodelier, Revisiting life strategy concepts in environmental microbial ecology, FEMS Microbiology Ecology, Volume 93, Issue 3, March 2017, fix006, https://doi.org/10.1093/femsec/fix006	2
8135beec331a8d558070c38b580e4b8e	0	0	0	0	0	0	0	0	0	0	0	149	0	0	0	0	0	0	0	0	0	149	Ruminococcus	Firmicutes	Copiotrophic	Yes	1	La Reau AJ, Suen G. The Ruminococci: key symbionts of the gut ecosystem. J Microbiol. 2018 Mar;56(3):199-208. doi: 10.1007/s12275-018-8024-4. Epub 2018 Feb 28. PMID: 29492877.	2	Nwachukwu, B.C.; Ayangbenro, A.S.; Babalola, O.O. Elucidating the Rhizosphere Associated Bacteria for Environmental Sustainability. Agriculture 2021, 11, 75. https:// doi.org/10.3390/agriculture11010075
836cd5ea357ad392c00a7e48d921be1d	0	0	0	0	0	0	0	0	0	0	0	140	0	0	0	0	0	0	0	0	0	140	Bacteroides	Bacteroidetes	Copiotrophic	Yes	1	Dong, C. J., Wang, L. L., Li, Q., & Shang, Q. M. (2019). Bacterial communities in the rhizosphere, phyllosphere and endosphere of tomato plants. PloS one, 14(11), e0223847. https://doi.org/10.1371/journal.pone.0223847	2	Cobaugh, K.L., Schaeffer, S.M., DeBruyn, J.M., 2015. Functional and Structural Succession of Soil Microbial Communities below Decomposing Human Cadavers. PLOS ONE 10, e0130201. https://doi.org/10.1371/journal.pone.0130201
8df2b2e6c1cb64bd18b81d5bae7f0898	0	37	0	0	23	0	19	7	0	4	2	0	16	0	0	0	8	0	0	3	18	137	Massilia	Proteobacteria	Copiotrophic	Yes	1	Bledsoe, R.B., Goodwillie, C., Peralta, A.L., 2020. Long-term nutrient enrichment of an oligotroph-dominated wetland increases bacterial diversity in bulk soils and plant rhizospheres. https://doi.org/10.1101/2020.01.08.899781	2	Ofek, M., Hadar, Y., Minz, D., 2012. Ecology of Root Colonizing Massilia (Oxalobacteraceae). PLOS ONE 7, e40117. https://doi.org/10.1371/journal.pone.0040117
263e41ea2c25dc87bd2ff5910cf30d40	0	0	0	0	0	0	0	0	0	0	0	132	0	0	0	0	0	0	0	0	0	132	Uncultured Lachnospiraceae	Firmicutes	Copiotrophic	Yes	1	San-Juan-Vergara, H., Zurek, E., Ajami, N.J. et al. A Lachnospiraceae-dominated bacterial signature in the fecal microbiota of HIV-infected individuals from Colombia, South America. Sci Rep 8, 4479 (2018). https://doi.org/10.1038/s41598-018-22629-7	2	Li H, Su JQ, Yang XR, Zhu YG. Distinct rhizosphere effect on active and total bacterial communities in paddy soils. Sci Total Environ. 2019 Feb 1;649:422-430. doi: 10.1016/j.scitotenv.2018.08.373. Epub 2018 Aug 28. PMID: 30176455.
d900eb33f6b4bc449aab64df16ae18b2	0	0	0	0	0	0	0	0	0	0	0	128	0	0	0	0	0	0	0	0	0	128	Bacteroides	Bacteroidetes	Copiotrophic	Yes	1	Dong, C. J., Wang, L. L., Li, Q., & Shang, Q. M. (2019). Bacterial communities in the rhizosphere, phyllosphere and endosphere of tomato plants. PloS one, 14(11), e0223847. https://doi.org/10.1371/journal.pone.0223847	2	Cobaugh, K.L., Schaeffer, S.M., DeBruyn, J.M., 2015. Functional and Structural Succession of Soil Microbial Communities below Decomposing Human Cadavers. PLOS ONE 10, e0130201. https://doi.org/10.1371/journal.pone.0130201
df14354ec277348c54d0c9dd49eb4da0	0	0	0	0	0	0	0	0	0	0	0	122	0	0	0	0	0	0	0	0	0	122	Clostridium	Firmicutes	Copiotrophic	Yes	1	Guo, P., Zhang, K., Ma, X., He, P., 2020. Clostridium species as probiotics: potentials and challenges. Journal of Animal Science and Biotechnology 11, 24. https://doi.org/10.1186/s40104-019-0402-1	2	Zhang, X., Zhao, C., Yu, S., Jiang, Z., Liu, S., Wu, Y., Huang, X., 2020. Rhizosphere Microbial Community Structure Is Selected by Habitat but Not Plant Species in Two Tropical Seagrass Beds. Frontiers in Microbiology 11.
43a39fa4815bda79d6470002c8172dcb	0	0	0	0	0	0	0	0	0	0	56	62	0	0	0	0	0	0	0	0	0	118	Barnesiella	Bacteroidetes	Copiotrophic	Yes	1	Weiss, G., Chassard, C., & Hennet, T. (2014). Selective proliferation of intestinal Barnesiella under fucosyllactose supplementation in mice. British Journal of Nutrition, 111(9), 1602-1610. doi:10.1017/S0007114513004200	2	Wei, Z., Hu, X., Li, X., Zhang, Y., Jiang, L., Li, J., Guan, Z., Cai, Y., & Liao, X. (2017). The rhizospheric microbial community structure and diversity of deciduous and evergreen forests in Taihu Lake area, China. PloS one, 12(4), e0174411. https://doi.org/10.1371/journal.pone.0174411
7f39762bf65fb28eb99f7b5bc4f4b7f1	0	0	0	0	0	0	0	0	0	0	0	116	0	0	0	0	0	0	0	0	0	116	Faecalibacterium	Firmicutes	Copiotrophic	Yes	1	Teixeira, L., Peixoto, R., Cury, J. et al. Bacterial diversity in rhizosphere soil from Antarctic vascular plants of Admiralty Bay, maritime Antarctica. ISME J 4, 989–1001 (2010). https://doi.org/10.1038/ismej.2010.35	2	De Filippis, F., Pasolli, E., Ercolini, D., 2020. Newly Explored Faecalibacterium Diversity Is Connected to Age, Lifestyle, Geography, and Disease. Current Biology 30, 4932-4943.e4. https://doi.org/10.1016/j.cub.2020.09.063
dd040a17937414ebc77afcac6d9edea8	0	0	0	0	0	0	0	0	0	0	0	0	0	0	20	64	0	0	0	15	14	113	Paenibacillus	Firmicutes	Copiotrophic	Yes	1	Grady, E.N., MacDonald, J., Liu, L. et al. Current knowledge and perspectives of Paenibacillus: a review. Microb Cell Fact 15, 203 (2016). https://doi.org/10.1186/s12934-016-0603-7	2
25bf7b31746631bbb8582ebe892fe837	0	0	0	0	0	0	0	0	0	0	0	105	0	0	0	0	0	0	0	0	0	105	Uncultured Firmicutes	Firmicutes	Copiotrophic	-	1	Adrian Ho, D. Paolo Di Lonardo, Paul L. E. Bodelier, Revisiting life strategy concepts in environmental microbial ecology, FEMS Microbiology Ecology, Volume 93, Issue 3, March 2017, fix006, https://doi.org/10.1093/femsec/fix006	2
b7e5e417da183df1d5cb33a51a10991d	0	0	0	0	0	0	0	0	0	0	0	102	0	0	0	0	0	0	0	0	0	102	Bacteroides	Bacteroidetes	Copiotrophic	Yes	1	Dong, C. J., Wang, L. L., Li, Q., & Shang, Q. M. (2019). Bacterial communities in the rhizosphere, phyllosphere and endosphere of tomato plants. PloS one, 14(11), e0223847. https://doi.org/10.1371/journal.pone.0223847	2	Cobaugh, K.L., Schaeffer, S.M., DeBruyn, J.M., 2015. Functional and Structural Succession of Soil Microbial Communities below Decomposing Human Cadavers. PLOS ONE 10, e0130201. https://doi.org/10.1371/journal.pone.0130201
9639a3291729a3758207b47715d9205f	0	0	0	0	0	0	0	0	0	0	60	37	0	0	0	0	0	0	0	0	0	97	Gemmiger	Firmicutes	Copiotrophic	No	1	Gossling, Jennifer., Moore, W.E.C.Y. 1975, n.d. Gemmiger formicilis, n.gen., n.sp., an Anaerobic Budding Bacterium from Intestines. International Journal of Systematic and Evolutionary Microbiology 25, 202–207. https://doi.org/10.1099/00207713-25-2-202	2
38c27ceaed634984c1225a82648cf571	14	0	0	0	0	0	0	0	0	0	0	0	0	4	9	0	17	0	28	12	11	95	Pseudomonas	Proteobacteria	Copiotrophic	Yes	1	Moore E.R.B., Tindall B.J., Martins Dos Santos V.A.P., Pieper D.H., Ramos JL., Palleroni N.J. (2006) Nonmedical: Pseudomonas. In: Dworkin M., Falkow S., Rosenberg E., Schleifer KH., Stackebrandt E. (eds) The Prokaryotes. Springer, New York, NY. https://doi.org/10.1007/0-387-30746-X_21	2
03bbdab75b930cbb06e2caf4aaa94544	0	0	0	9	0	9	0	0	0	3	0	0	0	0	39	0	0	0	9	0	24	93	Sphingomonas	Proteobacteria	Copiotrophic	Yes	1	Bledsoe, R.B., Goodwillie, C., Peralta, A.L., 2020. Long-term nutrient enrichment of an oligotroph-dominated wetland increases bacterial diversity in bulk soils and plant rhizospheres. https://doi.org/10.1101/2020.01.08.899781	2	Luo Y, Wang F, Huang Y, Zhou M, Gao J, Yan T, Sheng H, An L. Sphingomonas sp. Cra20 Increases Plant Growth Rate and Alters Rhizosphere Microbial Community Structure of Arabidopsis thaliana Under Drought Stress. Front Microbiol. 2019 Jun 5;10:1221. doi: 10.3389/fmicb.2019.01221. PMID: 31231328; PMCID: PMC6560172.
8ef6cec728e5f8f19b049f3b79931e70	0	53	0	0	0	0	0	0	0	0	0	0	0	35	0	0	0	0	0	0	0	88	Sphingomonas	Proteobacteria	Copiotrophic	Yes	1	Bledsoe, R.B., Goodwillie, C., Peralta, A.L., 2020. Long-term nutrient enrichment of an oligotroph-dominated wetland increases bacterial diversity in bulk soils and plant rhizospheres. https://doi.org/10.1101/2020.01.08.899781	2	Luo Y, Wang F, Huang Y, Zhou M, Gao J, Yan T, Sheng H, An L. Sphingomonas sp. Cra20 Increases Plant Growth Rate and Alters Rhizosphere Microbial Community Structure of Arabidopsis thaliana Under Drought Stress. Front Microbiol. 2019 Jun 5;10:1221. doi: 10.3389/fmicb.2019.01221. PMID: 31231328; PMCID: PMC6560172.
e10e6c467dd9d8564ea2bb02d1458bef	0	0	0	0	0	0	0	0	0	0	0	85	0	0	0	0	0	0	0	0	0	85	Lysinibacillus	Firmicutes	Copiotrophic	Yes	1	Burkett-Cadena M, Sastoque L, Cadena J, Dunlap CA. Lysinibacillus capsici sp. nov, isolated from the rhizosphere of a pepper plant. Antonie Van Leeuwenhoek. 2019 Aug;112(8):1161-1167. doi: 10.1007/s10482-019-01248-w. Epub 2019 Feb 28. PMID: 30820713.	2
a18c0c17fce3d52dc60506e8730bc996	0	0	0	0	0	0	0	0	0	0	0	82	0	0	0	0	0	0	0	0	0	82	Agathobaculum	Firmicutes	Copiotrophic	No	1	Ahn S, Jin TE, Chang DH, Rhee MS, Kim HJ, Lee SJ, Park DS, Kim BC. Agathobaculum butyriciproducens gen. nov. sp. nov., a strict anaerobic, butyrate-producing gut bacterium isolated from human faeces and reclassification of Eubacterium desmolans as Agathobaculum desmolans comb. nov. Int J Syst Evol Microbiol. 2016 Sep;66(9):3656-3661. doi: 10.1099/ijsem.0.001195. Epub 2016 Jun 21. PMID: 27334534.	2
26a6a2c4d9974cc6e9c46c61ed6b418c	0	0	0	0	0	0	0	0	0	0	0	0	0	80	0	0	0	0	0	0	0	80	Sphingomonas	Proteobacteria	Copiotrophic	Yes	1	Bledsoe, R.B., Goodwillie, C., Peralta, A.L., 2020. Long-term nutrient enrichment of an oligotroph-dominated wetland increases bacterial diversity in bulk soils and plant rhizospheres. https://doi.org/10.1101/2020.01.08.899781	2	Luo Y, Wang F, Huang Y, Zhou M, Gao J, Yan T, Sheng H, An L. Sphingomonas sp. Cra20 Increases Plant Growth Rate and Alters Rhizosphere Microbial Community Structure of Arabidopsis thaliana Under Drought Stress. Front Microbiol. 2019 Jun 5;10:1221. doi: 10.3389/fmicb.2019.01221. PMID: 31231328; PMCID: PMC6560172.
a1d83433e07f97fd446f7ff512e44fc6	0	0	44	0	0	0	0	0	27	0	0	9	0	0	0	0	0	0	0	0	0	80	Comamonas	Proteobacteria	Copiotrophic	Yes	1	Bakker, P., Berendsen, R., Doornbos, R., Wintermans, P., Pieterse, C., 2013. The rhizosphere revisited: root microbiomics. Frontiers in Plant Science 4.	2	Ojeda-Vargas, M. del M., Suárez-Alonso, A., Pérez-Cervantes, M. de los A., Suárez-Gil, E., Monzón-Moreno, C., 1999. Urinary tract infection associated with Comamonas acidovorans. Clinical Microbiology and Infection 5, 443–444. https://doi.org/10.1111/j.1469-0691.1999.tb00170.x
be22632d5e3f6175707a3213d7a90ad2	0	0	0	0	0	0	0	0	0	0	0	78	0	0	0	0	0	0	0	0	0	78	Dialister	Firmicutes	Copiotrophic	No	1	Park, J.E., Huh, H.J., Ha, Y.E., Kim, W.S., Ki, C.-S., Lee, N.Y., 2015. A Case of Bacteremia Caused by Dialister pneumosintes with Streptococcus anginosus. Ann Clin Microbiol 18, 60–63. https://doi.org/10.5145/ACM.2015.18.2.60	2
928b67e64faa0e5503b45c9c643bdcdc	0	0	0	0	0	0	0	0	0	0	0	16	0	0	61	0	0	0	0	0	0	77	Rubellimicrobium	Proteobacteria	Copiotrophic	Yes	1	Adrian Ho, D. Paolo Di Lonardo, Paul L. E. Bodelier, Revisiting life strategy concepts in environmental microbial ecology, FEMS Microbiology Ecology, Volume 93, Issue 3, March 2017, fix006, https://doi.org/10.1093/femsec/fix006	2	Schreiter, S., Ding, G.-C., Heuer, H., Neumann, G., Sandmann, M., Grosch, R., Kropf, S., Smalla, K., 2014. Effect of the soil type on the microbiome in the rhizosphere of field-grown lettuce. Frontiers in Microbiology 5.
87ace68671b521fa779b33d5fcf2b782	0	0	0	0	0	0	0	0	0	0	0	76	0	0	0	0	0	0	0	0	0	76	Enterococcus	Firmicutes	Copiotrophic	Yes	1	Singhal N, Maurya AK, Mohanty S, Kumar M, Virdi JS. Evaluation of Bile Salt Hydrolases, Cholesterol-Lowering Capabilities, and Probiotic Potential of Enterococcus faecium Isolated From Rhizosphere. Front Microbiol. 2019 Jul 16;10:1567. doi: 10.3389/fmicb.2019.01567. PMID: 31379762; PMCID: PMC6646458.	2
1610fbb6677fe5b73db2a38b50d26753	0	0	0	0	0	0	0	0	0	0	0	0	0	0	35	40	0	0	0	0	0	75	Rubellimicrobium	Proteobacteria	Copiotrophic	Yes	1	Adrian Ho, D. Paolo Di Lonardo, Paul L. E. Bodelier, Revisiting life strategy concepts in environmental microbial ecology, FEMS Microbiology Ecology, Volume 93, Issue 3, March 2017, fix006, https://doi.org/10.1093/femsec/fix006	2	Schreiter, S., Ding, G.-C., Heuer, H., Neumann, G., Sandmann, M., Grosch, R., Kropf, S., Smalla, K., 2014. Effect of the soil type on the microbiome in the rhizosphere of field-grown lettuce. Frontiers in Microbiology 5.
f90ab13dd16feced1c93a5cba742d47b	0	0	0	0	0	0	0	0	0	0	0	0	0	56	0	0	16	0	0	0	0	72	Sphingomonas	Proteobacteria	Copiotrophic	Yes	1	Bledsoe, R.B., Goodwillie, C., Peralta, A.L., 2020. Long-term nutrient enrichment of an oligotroph-dominated wetland increases bacterial diversity in bulk soils and plant rhizospheres. https://doi.org/10.1101/2020.01.08.899781	2	Luo Y, Wang F, Huang Y, Zhou M, Gao J, Yan T, Sheng H, An L. Sphingomonas sp. Cra20 Increases Plant Growth Rate and Alters Rhizosphere Microbial Community Structure of Arabidopsis thaliana Under Drought Stress. Front Microbiol. 2019 Jun 5;10:1221. doi: 10.3389/fmicb.2019.01221. PMID: 31231328; PMCID: PMC6560172.
7c81de8dcc8285071eb975f9723f3d49	0	0	0	0	0	0	0	0	0	0	0	0	0	0	47	16	0	0	0	0	6	69	Uncultured Sphingobacteriales	Bacteroidetes	Copiotrophic	-	1	Bledsoe, R.B., Goodwillie, C., Peralta, A.L., 2020. Long-term nutrient enrichment of an oligotroph-dominated wetland increases bacterial diversity in bulk soils and plant rhizospheres. https://doi.org/10.1101/2020.01.08.899781	2
c830a222f79c708d68388f076d05a826	0	0	0	0	0	0	0	0	0	29	0	36	0	0	0	0	0	0	0	0	0	65	Bacillus	Firmicutes	Copiotrophic	Yes	1	Adrian Ho, D. Paolo Di Lonardo, Paul L. E. Bodelier, Revisiting life strategy concepts in environmental microbial ecology, FEMS Microbiology Ecology, Volume 93, Issue 3, March 2017, fix006, https://doi.org/10.1093/femsec/fix006	2	Kumar, P., Dubey, R.C., Maheshwari, D.K., 2012. Bacillus strains isolated from rhizosphere showed plant growth promoting and antagonistic activity against phytopathogens. Microbiological Research 167, 493–499. https://doi.org/10.1016/j.micres.2012.05.002
44158349d8858abc6c04aada0c131da5	0	0	0	0	0	0	0	0	0	0	0	65	0	0	0	0	0	0	0	0	0	65	Megasphaera	Firmicutes	Copiotrophic	Yes	1	Srinivasan, S., Beamer, M. A., Fiedler, T. L., Austin, M. N., Sizova, M. V., Strenk, S. M., Agnew, K. J., Gowda, G., Raftery, D., Epstein, S. S., Fredricks, D. N., & Hillier, S. L. (2019). Megasphaera lornae sp. nov., Megasphaera hutchinsoni sp. nov., and Megasphaera vaginalis sp. nov.: novel bacteria isolated from the female genital tract. International journal of systematic and evolutionary mic…	2	Hakim, S., Naqqash, T., Nawaz, M.S., Laraib, I., Siddique, M.J., Zia, R., Mirza, M.S., Imran, A., 2021. Rhizosphere Engineering With Plant Growth-Promoting Microorganisms for Agriculture and Ecological Sustainability. Frontiers in Sustainable Food Systems 5.
0c5d2114ee9993714e590b3f7cb4e9ef	0	0	0	5	0	0	0	0	60	0	0	0	0	0	0	0	0	0	0	0	0	65	Massilia	Proteobacteria	Copiotrophic	Yes	1	Bledsoe, R.B., Goodwillie, C., Peralta, A.L., 2020. Long-term nutrient enrichment of an oligotroph-dominated wetland increases bacterial diversity in bulk soils and plant rhizospheres. https://doi.org/10.1101/2020.01.08.899781	2	Ofek, M., Hadar, Y., Minz, D., 2012. Ecology of Root Colonizing Massilia (Oxalobacteraceae). PLOS ONE 7, e40117. https://doi.org/10.1371/journal.pone.0040117
0f6c91970e79d86d41a0a035c7286791	0	0	0	0	0	0	0	0	0	0	0	0	0	0	36	16	0	0	0	12	0	64	Sphingomonas	Proteobacteria	Copiotrophic	Yes	1	Bledsoe, R.B., Goodwillie, C., Peralta, A.L., 2020. Long-term nutrient enrichment of an oligotroph-dominated wetland increases bacterial diversity in bulk soils and plant rhizospheres. https://doi.org/10.1101/2020.01.08.899781	2	Luo Y, Wang F, Huang Y, Zhou M, Gao J, Yan T, Sheng H, An L. Sphingomonas sp. Cra20 Increases Plant Growth Rate and Alters Rhizosphere Microbial Community Structure of Arabidopsis thaliana Under Drought Stress. Front Microbiol. 2019 Jun 5;10:1221. doi: 10.3389/fmicb.2019.01221. PMID: 31231328; PMCID: PMC6560172.
dbcdaca3ee9e9fe75d8829e87b8551dc	0	0	0	0	0	0	0	0	0	0	49	15	0	0	0	0	0	0	0	0	0	64	Sutterella	Proteobacteria	Copiotrophic	No	1	Hiippala, K., Kainulainen, V., Kalliomäki, M., Arkkila, P., Satokari, R., 2016. Mucosal Prevalence and Interactions with the Epithelium Indicate Commensalism of Sutterella spp. Frontiers in Microbiology 7.	2
6616dc3bd6aeb3e26b9b2218290ea574	0	0	0	0	0	0	0	0	0	0	62	0	0	0	0	0	0	0	0	0	0	62	Phocaeicola	Bacteroidetes	Copiotrophic	No	1	Choi, J.Y., Choi, S.-H., Park, J.-E., Kim, J.-S., Lee, J., Lee, M.-K., Lee, J.-S., Lee, J.H., Jung, H., Hur, T.-Y., Kim, H.B., Lee, J.-H., Kim, J.-K., Kang, S.W., Park, S.-H. 2021, n.d. Phocaeicola faecicola sp. nov., isolated from porcine faeces. International Journal of Systematic and Evolutionary Microbiology 71, 005008. https://doi.org/10.1099/ijsem.0.005008	2
07c12b6798d5d42cae24bacb642110ee	0	0	0	0	0	0	0	0	0	0	0	62	0	0	0	0	0	0	0	0	0	62	Acetovibrio	Firmicutes	Copiotrophic	Yes	1	Nwachukwu, B.C.; Ayangbenro, A.S.; Babalola, O.O. Elucidating the Rhizosphere Associated Bacteria for Environmental Sustainability. Agriculture 2021, 11, 75. https:// doi.org/10.3390/agriculture11010075	2	Hiippala, K., Kainulainen, V., Kalliomäki, M., Arkkila, P., Satokari, R., 2016. Mucosal Prevalence and Interactions with the Epithelium Indicate Commensalism of Sutterella spp. Frontiers in Microbiology 7.
8befccc59b2a8e4386a2a4cdf197ee58	0	0	0	0	30	0	32	0	0	0	0	0	0	0	0	0	0	0	0	0	0	62	Sphingomonas	Proteobacteria	Copiotrophic	Yes	1	Bledsoe, R.B., Goodwillie, C., Peralta, A.L., 2020. Long-term nutrient enrichment of an oligotroph-dominated wetland increases bacterial diversity in bulk soils and plant rhizospheres. https://doi.org/10.1101/2020.01.08.899781	2	Luo Y, Wang F, Huang Y, Zhou M, Gao J, Yan T, Sheng H, An L. Sphingomonas sp. Cra20 Increases Plant Growth Rate and Alters Rhizosphere Microbial Community Structure of Arabidopsis thaliana Under Drought Stress. Front Microbiol. 2019 Jun 5;10:1221. doi: 10.3389/fmicb.2019.01221. PMID: 31231328; PMCID: PMC6560172.
088ffa18748594532a4b153f8dc5092b	0	0	0	0	0	0	0	0	0	0	0	61	0	0	0	0	0	0	0	0	0	61	Uncultured Lachnospiraceae	Firmicutes	Copiotrophic	Yes	1	San-Juan-Vergara, H., Zurek, E., Ajami, N.J. et al. A Lachnospiraceae-dominated bacterial signature in the fecal microbiota of HIV-infected individuals from Colombia, South America. Sci Rep 8, 4479 (2018). https://doi.org/10.1038/s41598-018-22629-7	2	Li H, Su JQ, Yang XR, Zhu YG. Distinct rhizosphere effect on active and total bacterial communities in paddy soils. Sci Total Environ. 2019 Feb 1;649:422-430. doi: 10.1016/j.scitotenv.2018.08.373. Epub 2018 Aug 28. PMID: 30176455.
e5c19d7800b18015f3a917fc015fc42f	0	0	0	0	0	0	0	0	0	0	0	58	0	0	0	0	0	0	0	0	0	58	Moraxella	Proteobacteria	Copiotrophic	Yes	1	Bhadra, B., Nanda, A.K., Chakraborty, R., 2007. Fluctuation in recoverable nickel and zinc resistant copiotrophic bacteria explained by the varying zinc ion content of Torsa River in different months. Arch Microbiol 188, 215–224. https://doi.org/10.1007/s00203-007-0236-7	2	Dias AC, Dini-Andreote F, Hannula SE, Andreote FD, Pereira E Silva Mde C, Salles JF, de Boer W, van Veen J, van Elsas JD. Different selective effects on rhizosphere bacteria exerted by genetically modified versus conventional potato lines. PLoS One. 2013 Jul 3;8(7):e67948. doi: 10.1371/journal.pone.0067948. PMID: 23844136; PMCID: PMC3700926.
832285aae93ea2d7c8bb1010f6809539	0	0	0	0	0	0	0	0	0	0	0	0	0	0	0	56	0	0	0	0	0	56	Sphingomonas	Proteobacteria	Copiotrophic	Yes	1	Bledsoe, R.B., Goodwillie, C., Peralta, A.L., 2020. Long-term nutrient enrichment of an oligotroph-dominated wetland increases bacterial diversity in bulk soils and plant rhizospheres. https://doi.org/10.1101/2020.01.08.899781	2	Luo Y, Wang F, Huang Y, Zhou M, Gao J, Yan T, Sheng H, An L. Sphingomonas sp. Cra20 Increases Plant Growth Rate and Alters Rhizosphere Microbial Community Structure of Arabidopsis thaliana Under Drought Stress. Front Microbiol. 2019 Jun 5;10:1221. doi: 10.3389/fmicb.2019.01221. PMID: 31231328; PMCID: PMC6560172.
8795c5a86013864dc11f24b89e8cdd8c	0	0	0	0	0	0	0	0	0	0	28	27	0	0	0	0	0	0	0	0	0	55	Alistipes	Bacteroidetes	Copiotrophic	No	1	Parker, B.J., Wearsch, P.A., Veloo, A.C.M., Rodriguez-Palacios, A., 2020. The Genus Alistipes: Gut Bacteria With Emerging Implications to Inflammation, Cancer, and Mental Health. Frontiers in Immunology 11.	2
20dc4181ae03c6f8b706613299f57257	0	0	0	0	0	0	0	0	0	0	0	0	0	19	0	16	0	0	0	0	19	54	Uncultured Sphingobacteriales	Bacteroidetes	Copiotrophic	-	1	Bledsoe, R.B., Goodwillie, C., Peralta, A.L., 2020. Long-term nutrient enrichment of an oligotroph-dominated wetland increases bacterial diversity in bulk soils and plant rhizospheres. https://doi.org/10.1101/2020.01.08.899781	2
65641452be75528754b5ae258ba661c1	0	0	0	0	0	0	0	0	0	0	0	53	0	0	0	0	0	0	0	0	0	53	Aerococcus	Firmicutes	Copiotrophic	Yes	1	Saeed, Q., Xiukang, W., Haider, F. U., Kučerik, J., Mumtaz, M. Z., Holatko, J., Naseem, M., Kintl, A., Ejaz, M., Naveed, M., Brtnicky, M., & Mustafa, A. (2021). Rhizosphere Bacteria in Plant Growth Promotion, Biocontrol, and Bioremediation of Contaminated Sites: A Comprehensive Review of Effects and Mechanisms. International journal of molecular sciences, 22(19), 10529. https://doi.org/10.3390/ij…	2	Hilt, E.E., Putonti, C., Thomas-White, K., Lewis, A.L., Visick, K.L., Gilbert, N.M., Wolfe, A.J., 2020. Aerococcus urinae Isolated from Women with Lower Urinary Tract Symptoms: In Vitro Aggregation and Genome Analysis. Journal of Bacteriology. https://doi.org/10.1128/JB.00170-20
84f9cf6d08ccc7adb4e945c4fd8be494	0	0	0	0	0	0	0	0	0	0	0	53	0	0	0	0	0	0	0	0	0	53	Uncultured Oscillospiraceae	Firmicutes	Copiotrophic	-	1	Pascual, J., Hahnke, S., Abendroth, C., Langer, T., Ramm, P., Klocke, M., Luschnig, O., Porcar, M., 2020. Draft Genome Sequence of a New Oscillospiraceae Bacterium Isolated from Anaerobic Digestion of Biomass. Microbiology Resource Announcements. https://doi.org/10.1128/MRA.00507-20	2
9c14f469fe27d3c951c4cfa0c47702de	0	0	0	0	0	0	0	0	0	0	0	0	0	22	0	0	0	9	9	12	0	52	Rubellimicrobium	Proteobacteria	Copiotrophic	Yes	1	Adrian Ho, D. Paolo Di Lonardo, Paul L. E. Bodelier, Revisiting life strategy concepts in environmental microbial ecology, FEMS Microbiology Ecology, Volume 93, Issue 3, March 2017, fix006, https://doi.org/10.1093/femsec/fix006	2	Schreiter, S., Ding, G.-C., Heuer, H., Neumann, G., Sandmann, M., Grosch, R., Kropf, S., Smalla, K., 2014. Effect of the soil type on the microbiome in the rhizosphere of field-grown lettuce. Frontiers in Microbiology 5.
802d8c111c897d301b99b76bfd997e82	0	0	0	0	0	0	0	0	0	0	0	0	0	0	0	0	0	0	9	41	0	50	Uncultured Sphingobacteriales	Bacteroidetes	Copiotrophic	-	1	Bledsoe, R.B., Goodwillie, C., Peralta, A.L., 2020. Long-term nutrient enrichment of an oligotroph-dominated wetland increases bacterial diversity in bulk soils and plant rhizospheres. https://doi.org/10.1101/2020.01.08.899781	2
1db0b66ffdcc1f020890915f07dc6cfc	0	0	0	0	0	0	0	0	0	0	0	0	0	0	38	0	0	0	0	0	12	50	Clostridium	Firmicutes	Copiotrophic	Yes	1	Guo, P., Zhang, K., Ma, X., He, P., 2020. Clostridium species as probiotics: potentials and challenges. Journal of Animal Science and Biotechnology 11, 24. https://doi.org/10.1186/s40104-019-0402-1	2	Zhang, X., Zhao, C., Yu, S., Jiang, Z., Liu, S., Wu, Y., Huang, X., 2020. Rhizosphere Microbial Community Structure Is Selected by Habitat but Not Plant Species in Two Tropical Seagrass Beds. Frontiers in Microbiology 11.
d605ba306de8e8fb1b5e96213e8b047f	0	0	0	0	0	0	0	0	0	0	0	49	0	0	0	0	0	0	0	0	0	49	Bacteroides	Bacteroidetes	Copiotrophic	Yes	1	Dong, C. J., Wang, L. L., Li, Q., & Shang, Q. M. (2019). Bacterial communities in the rhizosphere, phyllosphere and endosphere of tomato plants. PloS one, 14(11), e0223847. https://doi.org/10.1371/journal.pone.0223847	2	Cobaugh, K.L., Schaeffer, S.M., DeBruyn, J.M., 2015. Functional and Structural Succession of Soil Microbial Communities below Decomposing Human Cadavers. PLOS ONE 10, e0130201. https://doi.org/10.1371/journal.pone.0130201
aa9b3a1418d146c262ec63305292065a	0	0	0	0	13	0	0	0	0	0	0	22	0	10	0	0	0	0	0	0	0	45	Corynebacterium	Actinobacteria	Copiotrophic	Yes	1	Tamilarasi S, Nanthakumar K, Karthikeyan K, Lakshmanaperumalsamy P. Diversity of root associated microorganisms of selected medicinal plants and influence of rhizomicroorganisms on the antimicrobial property of Coriandrum sativum. J Environ Biol. 2008 Jan;29(1):127-34. PMID: 18831345.	2	Yang, K., Kruse, R.L., Lin, W.V., Musher, D.M., 2018. Corynebacteria as a cause of pulmonary infection: a case series and literature review. Pneumonia 10, 10. https://doi.org/10.1186/s41479-018-0054-5
6556155d6e5db94fbab6e6b68388c7ec	0	22	0	0	13	0	4	0	0	0	0	0	0	3	0	0	0	0	0	0	3	45	Pseudonocardia	Actinobacteria	Copiotrophic	Yes	1	Mahendra, S., Alvarez-Cohen, L. 2005, n.d. Pseudonocardia dioxanivorans sp. nov., a novel actinomycete that grows on 1,4-dioxane. International Journal of Systematic and Evolutionary Microbiology 55, 593–598. https://doi.org/10.1099/ijs.0.63085-0	2	Song J, Qiu S, Zhao J, Han C, Wang Y, Sun X, Jiang S, Wang X, Xiang W. Pseudonocardia tritici sp. nov., a novel actinomycete isolated from rhizosphere soil of wheat (Triticum aestivum L.). Antonie Van Leeuwenhoek. 2019 May;112(5):765-773. doi: 10.1007/s10482-018-01210-2. Epub 2018 Dec 7. PMID: 30536164.
d5f15a038feb7126246d0face90594d3	0	0	0	0	0	0	0	0	8	0	0	0	0	0	0	28	0	0	0	9	0	45	Sphingoaurantiacus	Bacteroidetes	Copiotrophic	Yes	1	Tan Y, Wang Y, Wang D, Wang G, Zheng S. Sphingoaurantiacus capsulatus sp. nov., isolated from mountain soil, and emended description of the genus Sphingoaurantiacus. Int J Syst Evol Microbiol. 2016 Dec;66(12):4930-4935. doi: 10.1099/ijsem.0.001447. Epub 2016 Aug 25. PMID: 27562120.	2
6069fe9237022c0ef05c4f8bc535280b	0	0	0	0	0	0	0	0	0	0	0	44	0	0	0	0	0	0	0	0	0	44	Bacillus	Firmicutes	Copiotrophic	Yes	1	Adrian Ho, D. Paolo Di Lonardo, Paul L. E. Bodelier, Revisiting life strategy concepts in environmental microbial ecology, FEMS Microbiology Ecology, Volume 93, Issue 3, March 2017, fix006, https://doi.org/10.1093/femsec/fix006	2	Kumar, P., Dubey, R.C., Maheshwari, D.K., 2012. Bacillus strains isolated from rhizosphere showed plant growth promoting and antagonistic activity against phytopathogens. Microbiological Research 167, 493–499. https://doi.org/10.1016/j.micres.2012.05.002
d622c6bc1d5e3a4f0403d7d208981372	0	0	0	0	0	0	0	0	0	0	0	44	0	0	0	0	0	0	0	0	0	44	Uncultured Lachnospiraceae	Firmicutes	Copiotrophic	Yes	1	San-Juan-Vergara, H., Zurek, E., Ajami, N.J. et al. A Lachnospiraceae-dominated bacterial signature in the fecal microbiota of HIV-infected individuals from Colombia, South America. Sci Rep 8, 4479 (2018). https://doi.org/10.1038/s41598-018-22629-7	2	Li H, Su JQ, Yang XR, Zhu YG. Distinct rhizosphere effect on active and total bacterial communities in paddy soils. Sci Total Environ. 2019 Feb 1;649:422-430. doi: 10.1016/j.scitotenv.2018.08.373. Epub 2018 Aug 28. PMID: 30176455.
768ad41558e4bfbb5d8a0ec6e7fd6550	0	0	0	0	0	0	0	42	0	0	0	0	0	0	0	0	0	0	0	0	0	42	Lysinibacillus	Firmicutes	Copiotrophic	Yes	1	Burkett-Cadena M, Sastoque L, Cadena J, Dunlap CA. Lysinibacillus capsici sp. nov, isolated from the rhizosphere of a pepper plant. Antonie Van Leeuwenhoek. 2019 Aug;112(8):1161-1167. doi: 10.1007/s10482-019-01248-w. Epub 2019 Feb 28. PMID: 30820713.	2
54ec3041ed02d098b3c5e4395466c441	0	0	0	0	0	0	0	0	0	0	0	42	0	0	0	0	0	0	0	0	0	42	Uncultured Oscillospiraceae	Firmicutes	Copiotrophic	-	1	Pascual, J., Hahnke, S., Abendroth, C., Langer, T., Ramm, P., Klocke, M., Luschnig, O., Porcar, M., 2020. Draft Genome Sequence of a New Oscillospiraceae Bacterium Isolated from Anaerobic Digestion of Biomass. Microbiology Resource Announcements. https://doi.org/10.1128/MRA.00507-20	2
26f846511679b9f3d27c2df4a2ba6ee6	0	0	0	0	0	0	0	0	0	0	0	42	0	0	0	0	0	0	0	0	0	42	Catenibacterium	Firmicutes	Copiotrophic	No	1	Kageyama A, Benno Y. Catenibacterium mitsuokai gen. nov., sp. nov., a gram-positive anaerobic bacterium isolated from human faeces. Int J Syst Evol Microbiol. 2000 Jul;50 Pt 4:1595-1599. doi: 10.1099/00207713-50-4-1595. PMID: 10939666.	2
77f26bc5eee149531949a0617bcdc1e2	0	0	0	0	0	0	0	0	0	0	0	41	0	0	0	0	0	0	0	0	0	41	Bacteroides	Bacteroidetes	Copiotrophic	Yes	1	Dong, C. J., Wang, L. L., Li, Q., & Shang, Q. M. (2019). Bacterial communities in the rhizosphere, phyllosphere and endosphere of tomato plants. PloS one, 14(11), e0223847. https://doi.org/10.1371/journal.pone.0223847	2	Cobaugh, K.L., Schaeffer, S.M., DeBruyn, J.M., 2015. Functional and Structural Succession of Soil Microbial Communities below Decomposing Human Cadavers. PLOS ONE 10, e0130201. https://doi.org/10.1371/journal.pone.0130201
185579af76041c1fa4d9aed094143bb6	0	0	0	0	0	0	0	0	0	0	0	41	0	0	0	0	0	0	0	0	0	41	Bacteroides	Bacteroidetes	Copiotrophic	Yes	1	Dong, C. J., Wang, L. L., Li, Q., & Shang, Q. M. (2019). Bacterial communities in the rhizosphere, phyllosphere and endosphere of tomato plants. PloS one, 14(11), e0223847. https://doi.org/10.1371/journal.pone.0223847	2	Cobaugh, K.L., Schaeffer, S.M., DeBruyn, J.M., 2015. Functional and Structural Succession of Soil Microbial Communities below Decomposing Human Cadavers. PLOS ONE 10, e0130201. https://doi.org/10.1371/journal.pone.0130201
8a08ecda318f61572a57daa3d122f3d3	0	0	0	0	41	0	0	0	0	0	0	0	0	0	0	0	0	0	0	0	0	41	Uncultured Sphingobacteriales	Bacteroidetes	Copiotrophic	-	1	Bledsoe, R.B., Goodwillie, C., Peralta, A.L., 2020. Long-term nutrient enrichment of an oligotroph-dominated wetland increases bacterial diversity in bulk soils and plant rhizospheres. https://doi.org/10.1101/2020.01.08.899781	2
2e4f2b53b856c4def6d021d01f5abb70	0	0	0	0	0	0	0	0	0	0	0	41	0	0	0	0	0	0	0	0	0	41	Uncultured Lachnospiraceae	Firmicutes	Copiotrophic	Yes	1	San-Juan-Vergara, H., Zurek, E., Ajami, N.J. et al. A Lachnospiraceae-dominated bacterial signature in the fecal microbiota of HIV-infected individuals from Colombia, South America. Sci Rep 8, 4479 (2018). https://doi.org/10.1038/s41598-018-22629-7	2	Li H, Su JQ, Yang XR, Zhu YG. Distinct rhizosphere effect on active and total bacterial communities in paddy soils. Sci Total Environ. 2019 Feb 1;649:422-430. doi: 10.1016/j.scitotenv.2018.08.373. Epub 2018 Aug 28. PMID: 30176455.
0412cc24e1ad6b835e85b3f45da4b27d	0	0	0	0	0	0	0	0	0	0	0	0	0	0	0	0	0	25	16	0	0	41	Microvirga	Proteobacteria	Copiotrophic	Yes	1	Adrian Ho, D. Paolo Di Lonardo, Paul L. E. Bodelier, Revisiting life strategy concepts in environmental microbial ecology, FEMS Microbiology Ecology, Volume 93, Issue 3, March 2017, fix006, https://doi.org/10.1093/femsec/fix006	2	Li, J., Gao, R., Chen, Y., Xue, D., Han, J., Wang, J., Dai, Q., Lin, M., Ke, X., Zhang, W., 2020. Isolation and Identification of Microvirga thermotolerans HR1, a Novel Thermo-Tolerant Bacterium, and Comparative Genomics among Microvirga Species. Microorganisms 8, 101. https://doi.org/10.3390/microorganisms8010101
d89b5d9dbf0e0412eacbce68c4cf9363	0	0	0	0	0	0	0	0	0	0	0	0	40	0	0	0	0	0	0	0	0	40	Lysinibacillus	Firmicutes	Copiotrophic	Yes	1	Burkett-Cadena M, Sastoque L, Cadena J, Dunlap CA. Lysinibacillus capsici sp. nov, isolated from the rhizosphere of a pepper plant. Antonie Van Leeuwenhoek. 2019 Aug;112(8):1161-1167. doi: 10.1007/s10482-019-01248-w. Epub 2019 Feb 28. PMID: 30820713.	2
818434292143daca42a3168f3728da82	0	0	0	0	0	0	0	0	0	0	0	40	0	0	0	0	0	0	0	0	0	40	Dialister	Firmicutes	Copiotrophic	No	1	Park, J.E., Huh, H.J., Ha, Y.E., Kim, W.S., Ki, C.-S., Lee, N.Y., 2015. A Case of Bacteremia Caused by Dialister pneumosintes with Streptococcus anginosus. Ann Clin Microbiol 18, 60–63. https://doi.org/10.5145/ACM.2015.18.2.60	2
9b912e12590d942242a9fc820f95dad5	0	0	0	0	0	0	0	0	0	0	18	0	0	0	0	15	0	0	0	6	0	39	Sphingomonas	Proteobacteria	Copiotrophic	Yes	1	Bledsoe, R.B., Goodwillie, C., Peralta, A.L., 2020. Long-term nutrient enrichment of an oligotroph-dominated wetland increases bacterial diversity in bulk soils and plant rhizospheres. https://doi.org/10.1101/2020.01.08.899781	2	Luo Y, Wang F, Huang Y, Zhou M, Gao J, Yan T, Sheng H, An L. Sphingomonas sp. Cra20 Increases Plant Growth Rate and Alters Rhizosphere Microbial Community Structure of Arabidopsis thaliana Under Drought Stress. Front Microbiol. 2019 Jun 5;10:1221. doi: 10.3389/fmicb.2019.01221. PMID: 31231328; PMCID: PMC6560172.
f48cbba2fe7a2cba3df1c5bcffc1fa83	0	39	0	0	0	0	0	0	0	0	0	0	0	0	0	0	0	0	0	0	0	39	Massilia	Proteobacteria	Copiotrophic	Yes	1	Bledsoe, R.B., Goodwillie, C., Peralta, A.L., 2020. Long-term nutrient enrichment of an oligotroph-dominated wetland increases bacterial diversity in bulk soils and plant rhizospheres. https://doi.org/10.1101/2020.01.08.899781	2	Ofek, M., Hadar, Y., Minz, D., 2012. Ecology of Root Colonizing Massilia (Oxalobacteraceae). PLOS ONE 7, e40117. https://doi.org/10.1371/journal.pone.0040117
9e7c9c7b70661b002b62f35595377b94	0	0	0	0	0	0	0	0	0	0	0	0	0	0	0	0	0	31	0	7	0	38	Uncultured Cytophagaceae	Bacteroidetes	Copiotrophic	-	1	Wu X, Liu P, Wegner CE, Luo Y, Xiao KQ, Cui Z, Zhang F, Liesack W, Peng J. Deciphering microbial mechanisms underlying soil organic carbon storage in a wheat-maize rotation system. Sci Total Environ. 2021 Sep 20;788:147798. doi: 10.1016/j.scitotenv.2021.147798. Epub 2021 May 15. PMID: 34034165.	2
3fdb30b9b5dd6a998867bd974c0a1732	0	0	0	0	0	0	0	0	0	0	0	37	0	0	0	0	0	0	0	0	0	37	Arthrobacter	Actinobacteria	Copiotrophic	Yes	1	Fernández-González, A.J., Martínez-Hidalgo, P., Cobo-Díaz, J.F. et al. The rhizosphere microbiome of burned holm-oak: potential role of the genus Arthrobacter in the recovery of burned soils. Sci Rep 7, 6008 (2017). https://doi.org/10.1038/s41598-017-06112-3	2	Perez-Mon, C., Frey, B., Frossard, A., 2020. Functional and Structural Responses of Arctic and Alpine Soil Prokaryotic and Fungal Communities Under Freeze-Thaw Cycles of Different Frequencies. Frontiers in Microbiology 11.
9d5054752ed33d6a22bd0f96b5618b1c	0	0	0	0	0	0	0	0	0	0	0	37	0	0	0	0	0	0	0	0	0	37	Bacteroides	Bacteroidetes	Copiotrophic	Yes	1	Dong, C. J., Wang, L. L., Li, Q., & Shang, Q. M. (2019). Bacterial communities in the rhizosphere, phyllosphere and endosphere of tomato plants. PloS one, 14(11), e0223847. https://doi.org/10.1371/journal.pone.0223847	2	Cobaugh, K.L., Schaeffer, S.M., DeBruyn, J.M., 2015. Functional and Structural Succession of Soil Microbial Communities below Decomposing Human Cadavers. PLOS ONE 10, e0130201. https://doi.org/10.1371/journal.pone.0130201
a91108c92f693afd91f04b849e036d52	0	0	0	0	0	0	0	0	12	0	0	0	0	0	0	13	0	0	0	11	0	36	Methylobacterium	Proteobacteria	Copiotrophic	Yes	1	Chiba, A.; Uchida, Y.; Kublik, S.; Vestergaard, G.; Buegger, F.; Schloter, M.; Schulz, S. Soil Bacterial Diversity Is Positively Correlated with Decomposition Rates during Early Phases of Maize Litter Decomposition. Microorganisms 2021, 9, 357. https://doi.org/10.3390/ microorganisms9020357	2	Egamberdieva, D., Wirth, S., Alqarawi, A. A., & Abd Allah, E. F. (2015). Salt tolerant Methylobacterium mesophilicum showed viable colonization abilities in the plant rhizosphere. Saudi journal of biological sciences, 22(5), 585–590. https://doi.org/10.1016/j.sjbs.2015.06.029
c0d4d2b2e942a29e3302f60add0a030d	36	0	0	0	0	0	0	0	0	0	0	0	0	0	0	0	0	0	0	0	0	36	Thiobacillus	Proteobacteria	Copiotrophic	Yes	1	Beheshti Ale Agha A, Kahrizi D, Ahmadvand A, Bashiri H, Fakhri R. Identification of Thiobacillus bacteria in agricultural soil in Iran using the 16S rRNA gene. Mol Biol Rep. 2018 Dec;45(6):1723-1731. doi: 10.1007/s11033-018-4316-3. Epub 2018 Nov 15. PMID: 30443822.	2	O'Brien, F., Dumont, M. G., Webb, J. S., & Poppy, G. M. (2018). Rhizosphere Bacterial Communities Differ According to Fertilizer Regimes and Cabbage (Brassica oleracea var. capitata L.) Harvest Time, but Not Aphid Herbivory. Frontiers in microbiology, 9, 1620. https://doi.org/10.3389/fmicb.2018.01620
c120357dcc9aebbb5fdb69ccd8f7132c	0	0	0	0	0	0	0	0	0	0	0	35	0	0	0	0	0	0	0	0	0	35	Bacteroides	Bacteroidetes	Copiotrophic	Yes	1	Dong, C. J., Wang, L. L., Li, Q., & Shang, Q. M. (2019). Bacterial communities in the rhizosphere, phyllosphere and endosphere of tomato plants. PloS one, 14(11), e0223847. https://doi.org/10.1371/journal.pone.0223847	2
14faa7d6600eca0d90bc6bb247b7bd91	0	0	0	0	0	0	0	0	0	0	0	35	0	0	0	0	0	0	0	0	0	35	Lysinibacillus	Firmicutes	Copiotrophic	Yes	1	Burkett-Cadena M, Sastoque L, Cadena J, Dunlap CA. Lysinibacillus capsici sp. nov, isolated from the rhizosphere of a pepper plant. Antonie Van Leeuwenhoek. 2019 Aug;112(8):1161-1167. doi: 10.1007/s10482-019-01248-w. Epub 2019 Feb 28. PMID: 30820713.	2
c11b67d8c052cb2b8eaae7e9bf30d1f9	0	0	0	0	0	0	0	0	0	0	0	34	0	0	0	0	0	0	0	0	0	34	Alkalibaculum	Firmicutes	Copiotrophic	No	1	Allen TD, Caldwell ME, Lawson PA, Huhnke RL, Tanner RS. Alkalibaculum bacchi gen. nov., sp. nov., a CO-oxidizing, ethanol-producing acetogen isolated from livestock-impacted soil. Int J Syst Evol Microbiol. 2010 Oct;60(Pt 10):2483-2489. doi: 10.1099/ijs.0.018507-0. Epub 2009 Dec 4. PMID: 19965999.	2
62ba93d2468749ccfd068c1c04d7843c	0	0	0	0	0	0	0	0	0	0	0	34	0	0	0	0	0	0	0	0	0	34	Uncultured Myxococcales	Proteobacteria	Copiotrophic	-	1	Zhan, Y., Liu, W., Bao, Y., Zhang, J., Petropoulos, E., Li, Z., Lin, X., Feng, Y., 2018. Fertilization shapes a well-organized community of bacterial decomposers for accelerated paddy straw degradation. Sci Rep 8, 7981. https://doi.org/10.1038/s41598-018-26375-8	2
6d822d374bc1446e0a62e64de628865d	0	0	0	0	0	0	0	0	0	0	0	0	0	15	9	0	10	0	0	0	0	34	Uncultured Hyphomicrobiales	Proteobacteria	Copiotrophic	-	1	Reddy, C.A., Saravanan, R.S., 2013. Chapter Three - Polymicrobial Multi-functional Approach for Enhancement of Crop Productivity, in: Sariaslani, S., Gadd, G.M. (Eds.), Advances in Applied Microbiology. Academic Press, pp. 53–113. https://doi.org/10.1016/B978-0-12-407679-2.00003-X	2
d76d59ec71de0e3b22da0c9cd564d41a	0	0	0	0	0	0	0	0	0	0	0	33	0	0	0	0	0	0	0	0	0	33	Fusicatenibacter	Firmicutes	Copiotrophic	No	1	Takada T, Kurakawa T, Tsuji H, Nomoto K. Fusicatenibacter saccharivorans gen. nov., sp. nov., isolated from human faeces. Int J Syst Evol Microbiol. 2013 Oct;63(Pt 10):3691-3696. doi: 10.1099/ijs.0.045823-0. Epub 2013 Apr 26. PMID: 23625266.	2
cfabc1d084705c38096261ba7212b235	0	0	0	0	0	0	0	0	0	0	0	32	0	0	0	0	0	0	0	0	0	32	Prevotella	Bacteroidetes	Copiotrophic	Yes	1	Wei, Z., Hu, X., Li, X., Zhang, Y., Jiang, L., Li, J., Guan, Z., Cai, Y., & Liao, X. (2017). The rhizospheric microbial community structure and diversity of deciduous and evergreen forests in Taihu Lake area, China. PloS one, 12(4), e0174411. https://doi.org/10.1371/journal.pone.0174411	2
486e8ad10d1ff9edc9ba0b5ac430f768	0	0	0	0	0	0	0	0	0	0	0	32	0	0	0	0	0	0	0	0	0	32	Runella	Bacteroidetes	Copiotrophic	Yes	1	Ryu SH, Nguyen TTH, Park W, Kim CJ, Jeon CO. Runella limosa sp. nov., isolated from activated sludge. Int J Syst Evol Microbiol. 2006 Dec;56(Pt 12):2757-2760. doi: 10.1099/ijs.0.64460-0. PMID: 17158973.	2	Wolińska, A., Kuźniar, A., Gałązka, A., 2020. Biodiversity in the Rhizosphere of Selected Winter Wheat (Triticum aestivum L.) Cultivars—Genetic and Catabolic Fingerprinting. Agronomy 10, 953. https://doi.org/10.3390/agronomy10070953
2740cf2417c92847cc298cbd71dd1fcd	0	0	0	0	0	0	0	0	0	0	0	32	0	0	0	0	0	0	0	0	0	32	Veillonella	Firmicutes	Copiotrophic	Yes	1	Rovery, C., Etienne, A., Foucault, C., Berger, P., & Brouqui, P. (2005). Veillonella montpellierensis endocarditis. Emerging infectious diseases, 11(7), 1112–1114. https://doi.org/10.3201/eid1107.041361	2	Bodegom, P. van, Stams, F., Mollema, L., Boeke, S., Leffelaar, P., 2001. Methane Oxidation and the Competition for Oxygen in the Rice Rhizosphere. Applied and Environmental Microbiology. https://doi.org/10.1128/AEM.67.8.3586-3597.2001
b5e117620075744d857e5767f367026c	0	0	0	0	0	0	0	0	0	0	0	0	0	0	12	20	0	0	0	0	0	32	Methylobacterium	Proteobacteria	Copiotrophic	Yes	1	Chiba, A.; Uchida, Y.; Kublik, S.; Vestergaard, G.; Buegger, F.; Schloter, M.; Schulz, S. Soil Bacterial Diversity Is Positively Correlated with Decomposition Rates during Early Phases of Maize Litter Decomposition. Microorganisms 2021, 9, 357. https://doi.org/10.3390/ microorganisms9020357	2	Egamberdieva, D., Wirth, S., Alqarawi, A. A., & Abd Allah, E. F. (2015). Salt tolerant Methylobacterium mesophilicum showed viable colonization abilities in the plant rhizosphere. Saudi journal of biological sciences, 22(5), 585–590. https://doi.org/10.1016/j.sjbs.2015.06.029
83bf363f3acb89607c777d284efa42c4	0	0	0	0	0	0	0	0	0	0	0	32	0	0	0	0	0	0	0	0	0	32	Thiobacillus	Proteobacteria	Copiotrophic	Yes	1	Beheshti Ale Agha A, Kahrizi D, Ahmadvand A, Bashiri H, Fakhri R. Identification of Thiobacillus bacteria in agricultural soil in Iran using the 16S rRNA gene. Mol Biol Rep. 2018 Dec;45(6):1723-1731. doi: 10.1007/s11033-018-4316-3. Epub 2018 Nov 15. PMID: 30443822.	2	O'Brien, F., Dumont, M. G., Webb, J. S., & Poppy, G. M. (2018). Rhizosphere Bacterial Communities Differ According to Fertilizer Regimes and Cabbage (Brassica oleracea var. capitata L.) Harvest Time, but Not Aphid Herbivory. Frontiers in microbiology, 9, 1620. https://doi.org/10.3389/fmicb.2018.01620
d15bc449222795a9ff230013aa633686	0	0	0	0	0	0	0	0	0	0	0	0	0	0	0	0	0	32	0	0	0	32	Acinetobacter	Proteobacteria	Copiotrophic	Yes	1	Gulati A, Vyas P, Rahi P, Kasana RC. Plant growth-promoting and rhizosphere-competent Acinetobacter rhizosphaerae strain BIHB 723 from the cold deserts of the Himalayas. Curr Microbiol. 2009 Apr;58(4):371-7. doi: 10.1007/s00284-008-9339-x. Epub 2009 Jan 10. PMID: 19137371.	2
2cd5e578cb80e9e64082abe3290a1ae4	0	5	0	0	0	0	9	0	0	0	0	0	0	12	0	0	5	0	0	0	0	31	Mesorhizobium	Proteobacteria	Copiotrophic	Yes	1	Willems A. (2014) The Family Phyllobacteriaceae. In: Rosenberg E., DeLong E.F., Lory S., Stackebrandt E., Thompson F. (eds) The Prokaryotes. Springer, Berlin, Heidelberg. https://doi-org.ezproxy1.lib.asu.edu/10.1007/978-3-642-30197-1_298	2
d8e7f9181e4d5a4a6453e9ca9996a43f	0	0	0	0	0	0	0	0	0	0	0	30	0	0	0	0	0	0	0	0	0	30	Parabacteroides	Bacteroidetes	Copiotrophic	Yes	1	Ezeji, J. C., Sarikonda, D. K., Hopperton, A., Erkkila, H. L., Cohen, D. E., Martinez, S. P., Cominelli, F., Kuwahara, T., Dichosa, A., Good, C. E., Jacobs, M. R., Khoretonenko, M., Veloo, A., & Rodriguez-Palacios, A. (2021). Parabacteroides distasonis: intriguing aerotolerant gut anaerobe with emerging antimicrobial resistance and pathogenic and probiotic roles in human health. Gut microbes, 13(…	2	Xu, P., Fan, X., Mao, Y., Cheng, H., Xu, A., Lai, W., Lv, T., Hu, Y., Nie, Y., Zheng, X., Meng, Q., Wang, Y., Cernava, T., Wang, M., 2021. Temporal metabolite responsiveness of microbiota in the tea plant phyllosphere promotes continuous suppression of fungal pathogens. Journal of Advanced Research. https://doi.org/10.1016/j.jare.2021.10.003
68d79c3035521e82b504b081a197d2ed	0	0	0	0	0	0	0	0	0	0	0	30	0	0	0	0	0	0	0	0	0	30	Vescimonas	Firmicutes	Copiotrophic	No	1	Kitahara M, Shigeno Y, Shime M, Matsumoto Y, Nakamura S, Motooka D, Fukuoka S, Nishikawa H, Benno Y. Vescimonas gen. nov., Vescimonas coprocola sp. nov., Vescimonas fastidiosa sp. nov., Pusillimonas gen. nov. and Pusillimonas faecalis sp. nov. isolated from human faeces. Int J Syst Evol Microbiol. 2021 Nov;71(11). doi: 10.1099/ijsem.0.005066. PMID: 34726590.	2
1e2f6526aade1b144f211784b2698e81	0	0	0	0	0	0	0	0	0	0	0	0	0	16	9	0	0	0	0	5	0	30	Sphingosinicella	Proteobacteria	Copiotrophic	Yes	1	Geueke B, Busse HJ, Fleischmann T, Kämpfer P, Kohler HE. Description of Sphingosinicella xenopeptidilytica sp. nov., a beta-peptide-degrading species, and emended descriptions of the genus Sphingosinicella and the species Sphingosinicella microcystinivorans. Int J Syst Evol Microbiol. 2007 Jan;57(Pt 1):107-113. doi: 10.1099/ijs.0.64509-0. PMID: 17220451.	2	Zhou, X., Wang, J.-T., Zhang, Z.-F., Li, W., Chen, W., Cai, L., 2020. Microbiota in the Rhizosphere and Seed of Rice From China, With Reference to Their Transmission and Biogeography. Frontiers in Microbiology 11.
caba1cdc27490f44e621313d3e73b642	0	0	0	0	0	0	0	0	0	0	0	29	0	0	0	0	0	0	0	0	0	29	Solirubrobacter	Actinobacteria	Copiotrophic	Yes	1	Singleton, D.R., Furlong, M.A., Peacock, A.D., White, D.C., Coleman, D.C., Whitman, W.B.Y. 2003, n.d. Solirubrobacter pauli gen. nov., sp. nov., a mesophilic bacterium within the Rubrobacteridae related to common soil clones. International Journal of Systematic and Evolutionary Microbiology 53, 485–490. https://doi.org/10.1099/ijs.0.02438-0	2	Fernández-González, A.J., Martínez-Hidalgo, P., Cobo-Díaz, J.F., Villadas, P.J., Martínez-Molina, E., Toro, N., Tringe, S.G., Fernández-López, M., 2017. The rhizosphere microbiome of burned holm-oak: potential role of the genus Arthrobacter in the recovery of burned soils. Sci Rep 7, 6008. https://doi.org/10.1038/s41598-017-06112-3
19b6bb64cb7791b160fbd6c1c9691d99	0	0	0	0	0	0	0	0	0	0	0	29	0	0	0	0	0	0	0	0	0	29	Flavisolibacter	Bacteroidetes	Copiotrophic	Yes	1	Li YD, Zhou XK, Mo MH, Jiao JY, Yang DQ, Li WJ, Zhang TK, Qin SC, Duan YQ. Flavisolibacter nicotianae sp. nov., isolated from rhizosphere soil of Nicotiana tabacum L. Int J Syst Evol Microbiol. 2019 Jul;69(7):2082-2088. doi: 10.1099/ijsem.0.003440. Epub 2019 May 17. PMID: 31099732.	2	Liao, J., Xu, Q., Xu, H., Huang, D., 2019. Natural Farming Improves Soil Quality and Alters Microbial Diversity in a Cabbage Field in Japan. Sustainability 11, 3131. https://doi.org/10.3390/su11113131
ee496d72c0d4110df722b8f08eaf4ae8	0	0	0	0	0	0	0	0	0	0	0	29	0	0	0	0	0	0	0	0	0	29	Uncultured Bacteroidetes	Bacteroidetes	Copiotrophic	-	1	Adrian Ho, D. Paolo Di Lonardo, Paul L. E. Bodelier, Revisiting life strategy concepts in environmental microbial ecology, FEMS Microbiology Ecology, Volume 93, Issue 3, March 2017, fix006, https://doi.org/10.1093/femsec/fix006	2
c6c3ab4e828fb40d6e05967b7aac9338	0	0	0	0	0	0	0	0	0	0	9	0	0	0	0	0	0	20	0	0	0	29	Blautia	Firmicutes	Copiotrophic	No	1	Liu, X., Mao, B., Gu, J., Wu, J., Cui, S., Wang, G., Zhao, J., Zhang, H., & Chen, W. (2021). Blautia-a new functional genus with potential probiotic properties?. Gut microbes, 13(1), 1–21. https://doi.org/10.1080/19490976.2021.1875796	2
e57c5df6a9b3b982472e7754ed31f313	0	0	0	0	29	0	0	0	0	0	0	0	0	0	0	0	0	0	0	0	0	29	Massilia	Proteobacteria	Copiotrophic	Yes	1	Bledsoe, R.B., Goodwillie, C., Peralta, A.L., 2020. Long-term nutrient enrichment of an oligotroph-dominated wetland increases bacterial diversity in bulk soils and plant rhizospheres. https://doi.org/10.1101/2020.01.08.899781	2	Ofek, M., Hadar, Y., Minz, D., 2012. Ecology of Root Colonizing Massilia (Oxalobacteraceae). PLOS ONE 7, e40117. https://doi.org/10.1371/journal.pone.0040117
d83f60183d81253a505beaeef3cd168f	0	0	0	0	0	0	0	0	0	0	0	28	0	0	0	0	0	0	0	0	0	28	Rothia	Actinobacteria	Copiotrophic	Yes	1	Chou YJ, Chou JH, Lin KY, Lin MC, Wei YH, Arun AB, Young CC, Chen WM. Rothia terrae sp. nov. isolated from soil in Taiwan. Int J Syst Evol Microbiol. 2008 Jan;58(Pt 1):84-8. doi: 10.1099/ijs.0.65172-0. PMID: 18175688.	2	Gómez Expósito, R., de Bruijn, I., Postma, J., & Raaijmakers, J. M. (2017). Current Insights into the Role of Rhizosphere Bacteria in Disease Suppressive Soils. Frontiers in microbiology, 8, 2529. https://doi.org/10.3389/fmicb.2017.02529
5fa05c77cf6d6af3ba6540c482ea1210	0	0	0	12	0	0	0	0	9	7	0	0	0	0	0	0	0	0	0	0	0	28	Actinoplanes	Actinobacteria	Copiotrophic	Yes	1	Suriyachadkun C, Ngaemthao W, Chunhametha S, Thawai C, Sanglier JJ. Actinoplanes siamensis sp. nov., isolated from soil. Int J Syst Evol Microbiol. 2013 Aug;63(Pt 8):3037-3042. doi: 10.1099/ijs.0.048017-0. Epub 2013 Feb 8. PMID: 23396720.	2	He H, Xing J, Liu C, Li C, Ma Z, Li J, Xiang W, Wang X. Actinoplanes rhizophilus sp. nov., an actinomycete isolated from the rhizosphere of Sansevieria trifasciata Prain. Int J Syst Evol Microbiol. 2015 Dec;65(12):4763-4768. doi: 10.1099/ijsem.0.000646. Epub 2015 Sep 30. PMID: 26432564.
05c2d2963f606b1530be56ab8ce2e427	0	0	0	0	0	0	0	0	0	0	0	27	0	0	0	0	0	0	0	0	0	27	Bifidobacterium	Actinobacteria	Copiotrophic	Yes	1	Teixeira, L., Peixoto, R., Cury, J. et al. Bacterial diversity in rhizosphere soil from Antarctic vascular plants of Admiralty Bay, maritime Antarctica. ISME J 4, 989–1001 (2010). https://doi.org/10.1038/ismej.2010.35	2
9b4a60670f831953902d7d7d727ed0fa	0	0	0	0	0	0	0	0	0	0	27	0	0	0	0	0	0	0	0	0	0	27	Uncultured Bacteroidetes	Bacteroidetes	Copiotrophic	-	1	Adrian Ho, D. Paolo Di Lonardo, Paul L. E. Bodelier, Revisiting life strategy concepts in environmental microbial ecology, FEMS Microbiology Ecology, Volume 93, Issue 3, March 2017, fix006, https://doi.org/10.1093/femsec/fix006	2
506efac48dc5d5be2c0122c381639a3f	0	0	0	0	0	0	0	0	0	0	27	0	0	0	0	0	0	0	0	0	0	27	Alistipes	Bacteroidetes	Copiotrophic	No	1	Parker, B.J., Wearsch, P.A., Veloo, A.C.M., Rodriguez-Palacios, A., 2020. The Genus Alistipes: Gut Bacteria With Emerging Implications to Inflammation, Cancer, and Mental Health. Frontiers in Immunology 11.	2
d461bd9613c52db2c6e6e26b07d9e0b9	0	0	0	0	0	0	0	0	0	0	0	0	0	0	0	27	0	0	0	0	0	27	Uncultured Sphingobacteriales	Bacteroidetes	Copiotrophic	-	1	Bledsoe, R.B., Goodwillie, C., Peralta, A.L., 2020. Long-term nutrient enrichment of an oligotroph-dominated wetland increases bacterial diversity in bulk soils and plant rhizospheres. https://doi.org/10.1101/2020.01.08.899781	2
f212ad3759f4319aaa51f9a2dc5be324	0	0	0	0	0	0	0	0	0	0	0	0	27	0	0	0	0	0	0	0	0	27	Kurthia	Firmicutes	Copiotrophic	Yes	1	Sharma, B.C., 2012. Kurthia Sp, a Novel Member of Phosphate Solubilising Bacteria from Rhizospheric Tea Soil of Darjeeling Hills, India. IOSJPBS 2, 36–39. https://doi.org/10.9790/3008-0233639	2
2b27bbdcd892a71db3e634893feaba59	0	0	0	0	0	0	0	0	0	0	0	27	0	0	0	0	0	0	0	0	0	27	Uncultured Clostridiales	Firmicutes	Copiotrophic	-	1	Adrian Ho, D. Paolo Di Lonardo, Paul L. E. Bodelier, Revisiting life strategy concepts in environmental microbial ecology, FEMS Microbiology Ecology, Volume 93, Issue 3, March 2017, fix006, https://doi.org/10.1093/femsec/fix006	2
41f3f39a0335a7392afa80327caf0f77	0	0	0	0	0	0	0	0	0	0	0	0	0	27	0	0	0	0	0	0	0	27	Uncultured Firmicutes	Firmicutes	Copiotrophic	-	1	Adrian Ho, D. Paolo Di Lonardo, Paul L. E. Bodelier, Revisiting life strategy concepts in environmental microbial ecology, FEMS Microbiology Ecology, Volume 93, Issue 3, March 2017, fix006, https://doi.org/10.1093/femsec/fix006	2
f50508546ae13143015f8c4cb976d0e4	0	0	0	0	0	0	0	0	0	0	0	27	0	0	0	0	0	0	0	0	0	27	Uncultured Clostridiales	Firmicutes	Copiotrophic	-	1	Adrian Ho, D. Paolo Di Lonardo, Paul L. E. Bodelier, Revisiting life strategy concepts in environmental microbial ecology, FEMS Microbiology Ecology, Volume 93, Issue 3, March 2017, fix006, https://doi.org/10.1093/femsec/fix006	2
e3b93b26e5e36a2fa527c8531eb71c3f	0	0	0	0	0	0	0	0	0	0	0	27	0	0	0	0	0	0	0	0	0	27	Brevundimonas	Proteobacteria	Copiotrophic	Yes	1	Chiba, A.; Uchida, Y.; Kublik, S.; Vestergaard, G.; Buegger, F.; Schloter, M.; Schulz, S. Soil Bacterial Diversity Is Positively Correlated with Decomposition Rates during Early Phases of Maize Litter Decomposition. Microorganisms 2021, 9, 357. https://doi.org/10.3390/ microorganisms9020357	2	Naqqash, T., Imran, A., Hameed, S. et al. First report of diazotrophic Brevundimonas spp. as growth enhancer and root colonizer of potato. Sci Rep 10, 12893 (2020). https://doi.org/10.1038/s41598-020-69782-6
4d72007c70f4abc0bf9e8fe8b826d07d	0	0	0	0	0	0	0	0	0	0	27	0	0	0	0	0	0	0	0	0	0	27	Citrobacter	Proteobacteria	Copiotrophic	Yes	1	Felestrino, É.B., Santiago, I.F., Freitas, L. da S., Rosa, L.H., Ribeiro, S.P., Moreira, L.M., 2017. Plant Growth Promoting Bacteria Associated with Langsdorffia hypogaea-Rhizosphere-Host Biological Interface: A Neglected Model of Bacterial Prospection. Frontiers in Microbiology 8.	2	Liu, Liyun, Lan, R., Liu, Liqin, Wang, Yonglu, Zhang, Y., Wang, Yiting, Xu, J., 2017. Antimicrobial Resistance and Cytotoxicity of Citrobacter spp. in Maanshan Anhui Province, China. Frontiers in Microbiology 8.
dcba105f35d8ebc9e22269c7491ad3a7	0	0	0	0	0	0	0	0	0	0	0	0	0	0	0	0	0	27	0	0	0	27	Stenotrophomonas	Proteobacteria	Copiotrophic	Yes	1	Ryan, R., Monchy, S., Cardinale, M. et al. The versatility and adaptation of bacteria from the genus Stenotrophomonas. Nat Rev Microbiol 7, 514–525 (2009). https://doi.org/10.1038/nrmicro2163	2
fbd67349783ebeacc69814257b694d56	0	0	0	0	0	0	0	0	0	0	26	0	0	0	0	0	0	0	0	0	0	26	Bacteroides	Bacteroidetes	Copiotrophic	Yes	1	Dong, C. J., Wang, L. L., Li, Q., & Shang, Q. M. (2019). Bacterial communities in the rhizosphere, phyllosphere and endosphere of tomato plants. PloS one, 14(11), e0223847. https://doi.org/10.1371/journal.pone.0223847	2	Cobaugh, K.L., Schaeffer, S.M., DeBruyn, J.M., 2015. Functional and Structural Succession of Soil Microbial Communities below Decomposing Human Cadavers. PLOS ONE 10, e0130201. https://doi.org/10.1371/journal.pone.0130201
e3fdd8a0db57d3037414b8a87803b988	0	0	0	0	0	0	0	0	0	0	0	26	0	0	0	0	0	0	0	0	0	26	Roseomonas	Proteobacteria	Copiotrophic	Yes	1	Chung EJ, Yoon HS, Kim KH, Jeon CO, Chung YR. Roseomonas oryzicola sp. nov., isolated from the rhizosphere of rice (Oryza sativa L.). Int J Syst Evol Microbiol. 2015 Dec;65(12):4839-4844. doi: 10.1099/ijsem.0.000656. PMID: 26443678.	2
d3f6ec691c681c255d1c8f1e3738d03a	0	0	0	0	0	0	0	0	0	0	0	26	0	0	0	0	0	0	0	0	0	26	Desulfococcus	Proteobacteria	Copiotrophic	Yes	1	Kleindienst, S., Herbst, FA., Stagars, M. et al. Diverse sulfate-reducing bacteria of the Desulfosarcina/Desulfococcus clade are the key alkane degraders at marine seeps. ISME J 8, 2029–2044 (2014). https://doi.org/10.1038/ismej.2014.51	2	Cúcio, C., Engelen, A.H., Costa, R., Muyzer, G., 2016. Rhizosphere Microbiomes of European Seagrasses Are Selected by the Plant, But Are Not Species Specific. Frontiers in Microbiology 7.
eb07b52f63d91edc4f118b1c03a211d5	0	0	0	0	0	0	0	0	0	0	0	0	0	0	0	0	0	0	0	25	0	25	Sphingomonas	Proteobacteria	Copiotrophic	Yes	1	Bledsoe, R.B., Goodwillie, C., Peralta, A.L., 2020. Long-term nutrient enrichment of an oligotroph-dominated wetland increases bacterial diversity in bulk soils and plant rhizospheres. https://doi.org/10.1101/2020.01.08.899781	2	Luo Y, Wang F, Huang Y, Zhou M, Gao J, Yan T, Sheng H, An L. Sphingomonas sp. Cra20 Increases Plant Growth Rate and Alters Rhizosphere Microbial Community Structure of Arabidopsis thaliana Under Drought Stress. Front Microbiol. 2019 Jun 5;10:1221. doi: 10.3389/fmicb.2019.01221. PMID: 31231328; PMCID: PMC6560172.
c540cab86cd7f74ef6670c127b1bdcf8	0	0	0	0	0	0	0	0	0	0	0	25	0	0	0	0	0	0	0	0	0	25	Sphingomonas	Proteobacteria	Copiotrophic	Yes	1	Bledsoe, R.B., Goodwillie, C., Peralta, A.L., 2020. Long-term nutrient enrichment of an oligotroph-dominated wetland increases bacterial diversity in bulk soils and plant rhizospheres. https://doi.org/10.1101/2020.01.08.899781	2	Luo Y, Wang F, Huang Y, Zhou M, Gao J, Yan T, Sheng H, An L. Sphingomonas sp. Cra20 Increases Plant Growth Rate and Alters Rhizosphere Microbial Community Structure of Arabidopsis thaliana Under Drought Stress. Front Microbiol. 2019 Jun 5;10:1221. doi: 10.3389/fmicb.2019.01221. PMID: 31231328; PMCID: PMC6560172.
1f23215d851b8c37bebccbd5f1d39b92	0	0	0	0	0	0	0	0	0	0	0	25	0	0	0	0	0	0	0	0	0	25	Microvirgula	Proteobacteria	Copiotrophic	Yes	1	Patureau D, Godon JJ, Dabert P, Bouchez T, Bernet N, Delgenes JP, Moletta R. Microvirgula aerodenitrificans gen. nov., sp. nov., a new gram-negative bacterium exhibiting co-respiration of oxygen and nitrogen oxides up to oxygen-saturated conditions. Int J Syst Bacteriol. 1998 Jul;48 Pt 3:775-82. doi: 10.1099/00207713-48-3-775. PMID: 9734031.	2	Moronta-Barrios, F., Gionechetti, F., Pallavicini, A., Marys, E., & Venturi, V. (2018). Bacterial Microbiota of Rice Roots: 16S-Based Taxonomic Profiling of Endophytic and Rhizospheric Diversity, Endophytes Isolation and Simplified Endophytic Community. Microorganisms, 6(1), 14. https://doi.org/10.3390/microorganisms6010014
8d92d9e16dab0780a1c80a6b59d559ca	3	0	0	0	0	4	0	0	0	0	0	0	0	0	0	0	0	9	0	9	0	25	Bdellovibrio	Proteobacteria	Copiotrophic	Yes	1	Jurkevitch E, Minz D, Ramati B, Barel G. Prey range characterization, ribotyping, and diversity of soil and rhizosphere Bdellovibrio spp. isolated on phytopathogenic bacteria. Appl Environ Microbiol. 2000 Jun;66(6):2365-71. doi: 10.1128/AEM.66.6.2365-2371.2000. PMID: 10831412; PMCID: PMC110534.	2
a6bc94155eedca50b61b9acfefa61a30	0	0	0	0	0	0	0	0	0	0	0	24	0	0	0	0	0	0	0	0	0	24	Uncultured Dongia	Proteobacteria	Copiotrophic	-	1	Kim DU, Lee H, Kim H, Kim SG, Ka JO. Dongia soli sp. nov., isolated from soil from Dokdo, Korea. Antonie Van Leeuwenhoek. 2016 Oct;109(10):1397-402. doi: 10.1007/s10482-016-0738-x. Epub 2016 Jul 19. PMID: 27435202.	2
030bbed66be7dc51c9b21f50e1447385	0	0	0	0	0	24	0	0	0	0	0	0	0	0	0	0	0	0	0	0	0	24	Methylobacterium	Proteobacteria	Copiotrophic	Yes	1	Chiba, A.; Uchida, Y.; Kublik, S.; Vestergaard, G.; Buegger, F.; Schloter, M.; Schulz, S. Soil Bacterial Diversity Is Positively Correlated with Decomposition Rates during Early Phases of Maize Litter Decomposition. Microorganisms 2021, 9, 357. https://doi.org/10.3390/ microorganisms9020357	2	Egamberdieva, D., Wirth, S., Alqarawi, A. A., & Abd Allah, E. F. (2015). Salt tolerant Methylobacterium mesophilicum showed viable colonization abilities in the plant rhizosphere. Saudi journal of biological sciences, 22(5), 585–590. https://doi.org/10.1016/j.sjbs.2015.06.029
cca9da3e03bac557ccba323df253ea41	0	0	0	0	0	0	0	0	0	0	0	23	0	0	0	0	0	0	0	0	0	23	Uncultured Porphyromonadaceae	Bacteroidetes	Copiotrophic	-	1	Sakamoto, M., 2014. The Family Porphyromonadaceae, in: Rosenberg, E., DeLong, E.F., Lory, S., Stackebrandt, E., Thompson, F. (Eds.), The Prokaryotes: Other Major Lineages of Bacteria and The Archaea. Springer, Berlin, Heidelberg, pp. 811–824. https://doi.org/10.1007/978-3-642-38954-2_132	2
3ba9ded04d5b7bec40ac0f14424be4e5	0	0	0	0	0	0	0	0	0	0	0	23	0	0	0	0	0	0	0	0	0	23	Clostridium	Firmicutes	Copiotrophic	Yes	1	Guo, P., Zhang, K., Ma, X., He, P., 2020. Clostridium species as probiotics: potentials and challenges. Journal of Animal Science and Biotechnology 11, 24. https://doi.org/10.1186/s40104-019-0402-1	2	Zhang, X., Zhao, C., Yu, S., Jiang, Z., Liu, S., Wu, Y., Huang, X., 2020. Rhizosphere Microbial Community Structure Is Selected by Habitat but Not Plant Species in Two Tropical Seagrass Beds. Frontiers in Microbiology 11.
84eafd7fdda4ec57012c31aa9ea978fe	0	0	0	0	0	0	0	0	0	0	0	23	0	0	0	0	0	0	0	0	0	23	Uncultured Oscillospiraceae	Firmicutes	Copiotrophic	-	1	Pascual, J., Hahnke, S., Abendroth, C., Langer, T., Ramm, P., Klocke, M., Luschnig, O., Porcar, M., 2020. Draft Genome Sequence of a New Oscillospiraceae Bacterium Isolated from Anaerobic Digestion of Biomass. Microbiology Resource Announcements. https://doi.org/10.1128/MRA.00507-20	2
d3c5381f85f47f91c78c77268886180f	0	0	0	23	0	0	0	0	0	0	0	0	0	0	0	0	0	0	0	0	0	23	Microvirga	Proteobacteria	Copiotrophic	Yes	1	Adrian Ho, D. Paolo Di Lonardo, Paul L. E. Bodelier, Revisiting life strategy concepts in environmental microbial ecology, FEMS Microbiology Ecology, Volume 93, Issue 3, March 2017, fix006, https://doi.org/10.1093/femsec/fix006	2	Li, J., Gao, R., Chen, Y., Xue, D., Han, J., Wang, J., Dai, Q., Lin, M., Ke, X., Zhang, W., 2020. Isolation and Identification of Microvirga thermotolerans HR1, a Novel Thermo-Tolerant Bacterium, and Comparative Genomics among Microvirga Species. Microorganisms 8, 101. https://doi.org/10.3390/microorganisms8010101
725d947903143db5d91d6031968beda2	0	0	0	0	0	0	0	0	0	0	0	23	0	0	0	0	0	0	0	0	0	23	Providencia	Proteobacteria	Copiotrophic	Yes	1	Jiang, H., Li, S., Wang, T., Chi, X., Qi, P., Chen, G., 2021. Interaction Between Halotolerant Phosphate-Solubilizing Bacteria (Providencia rettgeri Strain TPM23) and Rock Phosphate Improves Soil Biochemical Properties and Peanut Growth in Saline Soil. Frontiers in Microbiology 12.	2	Khatib, M.E., Tran, Q.-T., Nasrallah, C., Lopes, J., Bolla, J.-M., Vivaudou, M., Pagès, J.-M., Colletier, J.-P., 2017. Providencia stuartii form biofilms and floating communities of cells that display high resistance to environmental insults. PLOS ONE 12, e0174213. https://doi.org/10.1371/journal.pone.0174213
e2b63dc01d4fafd9e0e764ea8b020d63	0	0	0	0	0	0	0	0	0	0	0	22	0	0	0	0	0	0	0	0	0	22	Cellulomonas	Actinobacteria	Copiotrophic	Yes	1	Yoon MH, Ten LN, Im WT, Lee ST. Cellulomonas chitinilytica sp. nov., a chitinolytic bacterium isolated from cattle-farm compost. Int J Syst Evol Microbiol. 2008 Aug;58(Pt 8):1878-84. doi: 10.1099/ijs.0.64768-0. PMID: 18676473.	2	Zuluaga, M.Y.A., Milani, K.M.L., Gonçalves, L.S.A., Oliveira, A.L.M. de, 2020. Diversity and plant growth-promoting functions of diazotrophic/N-scavenging bacteria isolated from the soils and rhizospheres of two species of Solanum. PLOS ONE 15, e0227422. https://doi.org/10.1371/journal.pone.0227422
3e929c9457b0665b6dcbbfa52e834510	0	0	0	0	0	0	0	0	0	0	0	17	0	0	0	0	5	0	0	0	0	22	Adhaeribacter	Bacteroidetes	Copiotrophic	Yes	1	Adrian Ho, D. Paolo Di Lonardo, Paul L. E. Bodelier, Revisiting life strategy concepts in environmental microbial ecology, FEMS Microbiology Ecology, Volume 93, Issue 3, March 2017, fix006, https://doi.org/10.1093/femsec/fix006	2	Chhetri, G., Kim, J., Kim, I., Lee, B., Jang, W., Seo, T. 2020, n.d. Adhaeribacter rhizoryzae sp. nov., a fibrillar matrix-producing bacterium isolated from the rhizosphere of rice plant. International Journal of Systematic and Evolutionary Microbiology 70, 5382–5388. https://doi.org/10.1099/ijsem.0.004422
fb5f2bcfbc50140b72de726c020fadb1	0	0	0	0	0	0	0	0	0	0	0	22	0	0	0	0	0	0	0	0	0	22	Blautia	Firmicutes	Copiotrophic	No	1	Liu, X., Mao, B., Gu, J., Wu, J., Cui, S., Wang, G., Zhao, J., Zhang, H., & Chen, W. (2021). Blautia-a new functional genus with potential probiotic properties?. Gut microbes, 13(1), 1–21. https://doi.org/10.1080/19490976.2021.1875796	2
115fedd6599a79a657c75837c5421a73	0	0	0	0	0	0	0	0	0	0	0	22	0	0	0	0	0	0	0	0	0	22	Uncultured Oscillospiraceae	Firmicutes	Copiotrophic	-	1	Pascual, J., Hahnke, S., Abendroth, C., Langer, T., Ramm, P., Klocke, M., Luschnig, O., Porcar, M., 2020. Draft Genome Sequence of a New Oscillospiraceae Bacterium Isolated from Anaerobic Digestion of Biomass. Microbiology Resource Announcements. https://doi.org/10.1128/MRA.00507-20	2
1a297fd0ba8d842da010ccef8821d5cc	0	0	0	0	0	0	0	0	0	0	0	22	0	0	0	0	0	0	0	0	0	22	Microvirga	Proteobacteria	Copiotrophic	Yes	1	Adrian Ho, D. Paolo Di Lonardo, Paul L. E. Bodelier, Revisiting life strategy concepts in environmental microbial ecology, FEMS Microbiology Ecology, Volume 93, Issue 3, March 2017, fix006, https://doi.org/10.1093/femsec/fix006	2	Li, J., Gao, R., Chen, Y., Xue, D., Han, J., Wang, J., Dai, Q., Lin, M., Ke, X., Zhang, W., 2020. Isolation and Identification of Microvirga thermotolerans HR1, a Novel Thermo-Tolerant Bacterium, and Comparative Genomics among Microvirga Species. Microorganisms 8, 101. https://doi.org/10.3390/microorganisms8010101
054440c6f4abc75f0ee808fb39db2299	0	0	0	0	0	0	0	0	0	0	0	22	0	0	0	0	0	0	0	0	0	22	Uncultured Hyphomicrobiales	Proteobacteria	Copiotrophic	-	1	Reddy, C.A., Saravanan, R.S., 2013. Chapter Three - Polymicrobial Multi-functional Approach for Enhancement of Crop Productivity, in: Sariaslani, S., Gadd, G.M. (Eds.), Advances in Applied Microbiology. Academic Press, pp. 53–113. https://doi.org/10.1016/B978-0-12-407679-2.00003-X	2
99e433a3ce4d5290445f668df2c9147e	0	0	0	0	0	0	0	0	0	0	0	22	0	0	0	0	0	0	0	0	0	22	Pseudomonas	Proteobacteria	Copiotrophic	Yes	1	Moore E.R.B., Tindall B.J., Martins Dos Santos V.A.P., Pieper D.H., Ramos JL., Palleroni N.J. (2006) Nonmedical: Pseudomonas. In: Dworkin M., Falkow S., Rosenberg E., Schleifer KH., Stackebrandt E. (eds) The Prokaryotes. Springer, New York, NY. https://doi.org/10.1007/0-387-30746-X_21	2
497a26126c9e726c768bdec79e8c4e9b	0	0	0	0	0	0	0	0	0	0	0	21	0	0	0	0	0	0	0	0	0	21	Curtobacterium	Actinobacteria	Copiotrophic	Yes	1	Zhou, X., Wang, J.-T., Zhang, Z.-F., Li, W., Chen, W., Cai, L., 2020. Microbiota in the Rhizosphere and Seed of Rice From China, With Reference to Their Transmission and Biogeography. Frontiers in Microbiology 11.	2	Chase, A.B., Arevalo, P., Polz, M.F., Berlemont, R., Martiny, J.B.H., 2016. Evidence for Ecological Flexibility in the Cosmopolitan Genus Curtobacterium. Frontiers in Microbiology 7.
6a70674862da2d1de0286c0d26ad4ab3	0	0	0	0	0	0	0	0	0	0	21	0	0	0	0	0	0	0	0	0	0	21	Lutimonas	Bacteroidetes	Copiotrophic	Yes	1	Yang SJ, Choo YJ, Cho JC. Lutimonas vermicola gen. nov., sp. nov., a member of the family Flavobacteriaceae isolated from the marine polychaete Periserrula leucophryna. Int J Syst Evol Microbiol. 2007 Aug;57(Pt 8):1679-1684. doi: 10.1099/ijs.0.65060-0. PMID: 17684236.	2	Ngo HTT, Yin CS. Luteimonas terrae sp. nov., isolated from rhizosphere soil of Radix ophiopogonis. Int J Syst Evol Microbiol. 2016 May;66(5):1920-1925. doi: 10.1099/ijsem.0.000901. Epub 2016 Jan 15. PMID: 26782356.
f76c06ce3a68018847773071e4a8f206	0	0	0	0	0	0	0	0	0	0	0	21	0	0	0	0	0	0	0	0	0	21	Streptococcus	Firmicutes	Copiotrophic	Yes	1	Escobedo-Hinojosa, W., Pardo-López, L., 2017. Analysis of bacterial metagenomes from the Southwestern Gulf of Mexico for pathogens detection. Pathogens and Disease 75, ftx058. https://doi.org/10.1093/femspd/ftx058	2	Abdullaeva, Y., Ratering, S., Ambika Manirajan, B., Rosado-Porto, D., Schnell, S., Cardinale, M., 2022. Domestication Impacts the Wheat-Associated Microbiota and the Rhizosphere Colonization by Seed- and Soil-Originated Microbiomes, Across Different Fields. Frontiers in Plant Science 12.
58ecaa4904570e529b3d87bf03195961	0	0	0	0	0	0	0	0	0	0	0	21	0	0	0	0	0	0	0	0	0	21	Escherichia	Proteobacteria	Copiotrophic	Yes	1	Abed, R.M.M., Al-Kharusi, S., Gkorezis, P., Prigent, S., Headley, T., 2018. Bacterial communities in the rhizosphere of Phragmites australis from an oil-polluted wetland. Archives of Agronomy and Soil Science 64, 360–370. https://doi.org/10.1080/03650340.2017.1352087	2
195a54476a1802d75e0e773601fe964b	0	0	0	0	0	0	0	0	0	0	0	20	0	0	0	0	0	0	0	0	0	20	Corynebacterium	Actinobacteria	Copiotrophic	Yes	1	Tamilarasi S, Nanthakumar K, Karthikeyan K, Lakshmanaperumalsamy P. Diversity of root associated microorganisms of selected medicinal plants and influence of rhizomicroorganisms on the antimicrobial property of Coriandrum sativum. J Environ Biol. 2008 Jan;29(1):127-34. PMID: 18831345.	2	Yang, K., Kruse, R.L., Lin, W.V., Musher, D.M., 2018. Corynebacteria as a cause of pulmonary infection: a case series and literature review. Pneumonia 10, 10. https://doi.org/10.1186/s41479-018-0054-5
941001c6ff79bc0c9c1d077bb83b887b	0	0	0	0	0	0	0	0	0	0	0	20	0	0	0	0	0	0	0	0	0	20	Flavisolibacter	Bacteroidetes	Copiotrophic	Yes	1	Li YD, Zhou XK, Mo MH, Jiao JY, Yang DQ, Li WJ, Zhang TK, Qin SC, Duan YQ. Flavisolibacter nicotianae sp. nov., isolated from rhizosphere soil of Nicotiana tabacum L. Int J Syst Evol Microbiol. 2019 Jul;69(7):2082-2088. doi: 10.1099/ijsem.0.003440. Epub 2019 May 17. PMID: 31099732.	2	Liao, J., Xu, Q., Xu, H., Huang, D., 2019. Natural Farming Improves Soil Quality and Alters Microbial Diversity in a Cabbage Field in Japan. Sustainability 11, 3131. https://doi.org/10.3390/su11113131
49a4d23f5db6056f5a5e780e235632e2	0	0	0	0	0	0	0	0	0	0	0	20	0	0	0	0	0	0	0	0	0	20	Bacteroides	Bacteroidetes	Copiotrophic	Yes	1	Dong, C. J., Wang, L. L., Li, Q., & Shang, Q. M. (2019). Bacterial communities in the rhizosphere, phyllosphere and endosphere of tomato plants. PloS one, 14(11), e0223847. https://doi.org/10.1371/journal.pone.0223847	2	Cobaugh, K.L., Schaeffer, S.M., DeBruyn, J.M., 2015. Functional and Structural Succession of Soil Microbial Communities below Decomposing Human Cadavers. PLOS ONE 10, e0130201. https://doi.org/10.1371/journal.pone.0130201
6133afd6da9a50d25628137e11a0cd1c	0	0	0	0	0	0	0	0	0	0	0	20	0	0	0	0	0	0	0	0	0	20	Adhaeribacter	Bacteroidetes	Copiotrophic	Yes	1	Adrian Ho, D. Paolo Di Lonardo, Paul L. E. Bodelier, Revisiting life strategy concepts in environmental microbial ecology, FEMS Microbiology Ecology, Volume 93, Issue 3, March 2017, fix006, https://doi.org/10.1093/femsec/fix006	2	Chhetri, G., Kim, J., Kim, I., Lee, B., Jang, W., Seo, T. 2020, n.d. Adhaeribacter rhizoryzae sp. nov., a fibrillar matrix-producing bacterium isolated from the rhizosphere of rice plant. International Journal of Systematic and Evolutionary Microbiology 70, 5382–5388. https://doi.org/10.1099/ijsem.0.004422
c95768a04964ceb0e7a6cd55587554b0	0	0	0	0	0	0	0	0	0	0	0	0	0	0	0	20	0	0	0	0	0	20	Uncultured Sphingobacteriales	Bacteroidetes	Copiotrophic	-	1	Bledsoe, R.B., Goodwillie, C., Peralta, A.L., 2020. Long-term nutrient enrichment of an oligotroph-dominated wetland increases bacterial diversity in bulk soils and plant rhizospheres. https://doi.org/10.1101/2020.01.08.899781	2
574449dbcdd69185c881ad67eab16199	0	0	0	0	0	0	0	0	0	0	0	20	0	0	0	0	0	0	0	0	0	20	Uncultured Firmicutes	Firmicutes	Copiotrophic	-	1	Adrian Ho, D. Paolo Di Lonardo, Paul L. E. Bodelier, Revisiting life strategy concepts in environmental microbial ecology, FEMS Microbiology Ecology, Volume 93, Issue 3, March 2017, fix006, https://doi.org/10.1093/femsec/fix006	2
7863c276d7f9af22e205fb2774be413f	0	0	0	0	0	0	0	0	0	0	0	20	0	0	0	0	0	0	0	0	0	20	Bacillus	Firmicutes	Copiotrophic	Yes	1	Adrian Ho, D. Paolo Di Lonardo, Paul L. E. Bodelier, Revisiting life strategy concepts in environmental microbial ecology, FEMS Microbiology Ecology, Volume 93, Issue 3, March 2017, fix006, https://doi.org/10.1093/femsec/fix006	2	Kumar, P., Dubey, R.C., Maheshwari, D.K., 2012. Bacillus strains isolated from rhizosphere showed plant growth promoting and antagonistic activity against phytopathogens. Microbiological Research 167, 493–499. https://doi.org/10.1016/j.micres.2012.05.002
7d2b0724c2e7ddb5eb85185ee144ba1b	0	0	0	0	0	0	0	0	0	0	0	20	0	0	0	0	0	0	0	0	0	20	Uncultured Oscillospiraceae	Firmicutes	Copiotrophic	-	1	Pascual, J., Hahnke, S., Abendroth, C., Langer, T., Ramm, P., Klocke, M., Luschnig, O., Porcar, M., 2020. Draft Genome Sequence of a New Oscillospiraceae Bacterium Isolated from Anaerobic Digestion of Biomass. Microbiology Resource Announcements. https://doi.org/10.1128/MRA.00507-20	2
3fd6d5a6c0064d7d4a59b548d940c834	0	0	0	0	0	0	0	0	9	0	0	0	0	0	11	0	0	0	0	0	0	20	Microvirga	Proteobacteria	Copiotrophic	Yes	1	Adrian Ho, D. Paolo Di Lonardo, Paul L. E. Bodelier, Revisiting life strategy concepts in environmental microbial ecology, FEMS Microbiology Ecology, Volume 93, Issue 3, March 2017, fix006, https://doi.org/10.1093/femsec/fix006	2	Li, J., Gao, R., Chen, Y., Xue, D., Han, J., Wang, J., Dai, Q., Lin, M., Ke, X., Zhang, W., 2020. Isolation and Identification of Microvirga thermotolerans HR1, a Novel Thermo-Tolerant Bacterium, and Comparative Genomics among Microvirga Species. Microorganisms 8, 101. https://doi.org/10.3390/microorganisms8010101
84fa4571b9c38cbcd85b24c82c5b3b7b	0	0	0	0	0	0	0	0	0	0	0	20	0	0	0	0	0	0	0	0	0	20	Sphingomonas	Proteobacteria	Copiotrophic	Yes	1	Bledsoe, R.B., Goodwillie, C., Peralta, A.L., 2020. Long-term nutrient enrichment of an oligotroph-dominated wetland increases bacterial diversity in bulk soils and plant rhizospheres. https://doi.org/10.1101/2020.01.08.899781	2	Luo Y, Wang F, Huang Y, Zhou M, Gao J, Yan T, Sheng H, An L. Sphingomonas sp. Cra20 Increases Plant Growth Rate and Alters Rhizosphere Microbial Community Structure of Arabidopsis thaliana Under Drought Stress. Front Microbiol. 2019 Jun 5;10:1221. doi: 10.3389/fmicb.2019.01221. PMID: 31231328; PMCID: PMC6560172.
8ce253800593ec8f3efeac18b068abe2	0	0	0	0	0	0	0	0	0	0	0	20	0	0	0	0	0	0	0	0	0	20	Sphingomonas	Proteobacteria	Copiotrophic	Yes	1	Bledsoe, R.B., Goodwillie, C., Peralta, A.L., 2020. Long-term nutrient enrichment of an oligotroph-dominated wetland increases bacterial diversity in bulk soils and plant rhizospheres. https://doi.org/10.1101/2020.01.08.899781	2	Luo Y, Wang F, Huang Y, Zhou M, Gao J, Yan T, Sheng H, An L. Sphingomonas sp. Cra20 Increases Plant Growth Rate and Alters Rhizosphere Microbial Community Structure of Arabidopsis thaliana Under Drought Stress. Front Microbiol. 2019 Jun 5;10:1221. doi: 10.3389/fmicb.2019.01221. PMID: 31231328; PMCID: PMC6560172.
376365347b1a4473ab806ea391141257	0	0	0	0	0	0	0	0	0	0	19	0	0	0	0	0	0	0	0	0	0	19	Parabacteroides	Bacteroidetes	Copiotrophic	Yes	1	Ezeji, J. C., Sarikonda, D. K., Hopperton, A., Erkkila, H. L., Cohen, D. E., Martinez, S. P., Cominelli, F., Kuwahara, T., Dichosa, A., Good, C. E., Jacobs, M. R., Khoretonenko, M., Veloo, A., & Rodriguez-Palacios, A. (2021). Parabacteroides distasonis: intriguing aerotolerant gut anaerobe with emerging antimicrobial resistance and pathogenic and probiotic roles in human health. Gut microbes, 13(…	2	Xu, P., Fan, X., Mao, Y., Cheng, H., Xu, A., Lai, W., Lv, T., Hu, Y., Nie, Y., Zheng, X., Meng, Q., Wang, Y., Cernava, T., Wang, M., 2021. Temporal metabolite responsiveness of microbiota in the tea plant phyllosphere promotes continuous suppression of fungal pathogens. Journal of Advanced Research. https://doi.org/10.1016/j.jare.2021.10.003
51d4f17b8dda9f7d972bf3dd0ecc4e59	0	0	0	0	0	0	0	0	0	0	0	19	0	0	0	0	0	0	0	0	0	19	Alistipes	Bacteroidetes	Copiotrophic	No	1	Parker, B.J., Wearsch, P.A., Veloo, A.C.M., Rodriguez-Palacios, A., 2020. The Genus Alistipes: Gut Bacteria With Emerging Implications to Inflammation, Cancer, and Mental Health. Frontiers in Immunology 11.	2
353400708865e419442c6a295c344cde	0	0	0	0	0	0	0	0	0	0	19	0	0	0	0	0	0	0	0	0	0	19	Uncultured Clostridiales	Firmicutes	Copiotrophic	-	1	Adrian Ho, D. Paolo Di Lonardo, Paul L. E. Bodelier, Revisiting life strategy concepts in environmental microbial ecology, FEMS Microbiology Ecology, Volume 93, Issue 3, March 2017, fix006, https://doi.org/10.1093/femsec/fix006	2
8e175abe6a746b8f33bae9cd7c8192bb	0	0	0	0	0	0	0	0	0	0	19	0	0	0	0	0	0	0	0	0	0	19	Faecalibacterium	Firmicutes	Copiotrophic	Yes	1	Teixeira, L., Peixoto, R., Cury, J. et al. Bacterial diversity in rhizosphere soil from Antarctic vascular plants of Admiralty Bay, maritime Antarctica. ISME J 4, 989–1001 (2010). https://doi.org/10.1038/ismej.2010.35	2	De Filippis, F., Pasolli, E., Ercolini, D., 2020. Newly Explored Faecalibacterium Diversity Is Connected to Age, Lifestyle, Geography, and Disease. Current Biology 30, 4932-4943.e4. https://doi.org/10.1016/j.cub.2020.09.063
1b07e91a630b7658cd0e15f51ffee382	0	0	0	0	0	0	0	0	0	0	0	19	0	0	0	0	0	0	0	0	0	19	Sphingomonas	Proteobacteria	Copiotrophic	Yes	1	Bledsoe, R.B., Goodwillie, C., Peralta, A.L., 2020. Long-term nutrient enrichment of an oligotroph-dominated wetland increases bacterial diversity in bulk soils and plant rhizospheres. https://doi.org/10.1101/2020.01.08.899781	2	Luo Y, Wang F, Huang Y, Zhou M, Gao J, Yan T, Sheng H, An L. Sphingomonas sp. Cra20 Increases Plant Growth Rate and Alters Rhizosphere Microbial Community Structure of Arabidopsis thaliana Under Drought Stress. Front Microbiol. 2019 Jun 5;10:1221. doi: 10.3389/fmicb.2019.01221. PMID: 31231328; PMCID: PMC6560172.
2bbb28b70c3a3757e48663f4d0003ecc	0	0	0	0	0	0	0	0	0	0	0	19	0	0	0	0	0	0	0	0	0	19	Sphingomonas	Proteobacteria	Copiotrophic	Yes	1	Bledsoe, R.B., Goodwillie, C., Peralta, A.L., 2020. Long-term nutrient enrichment of an oligotroph-dominated wetland increases bacterial diversity in bulk soils and plant rhizospheres. https://doi.org/10.1101/2020.01.08.899781	2	Luo Y, Wang F, Huang Y, Zhou M, Gao J, Yan T, Sheng H, An L. Sphingomonas sp. Cra20 Increases Plant Growth Rate and Alters Rhizosphere Microbial Community Structure of Arabidopsis thaliana Under Drought Stress. Front Microbiol. 2019 Jun 5;10:1221. doi: 10.3389/fmicb.2019.01221. PMID: 31231328; PMCID: PMC6560172.
8920ea183299c5b34b2e6f8f6472aaa0	0	0	0	0	0	0	0	0	0	0	0	19	0	0	0	0	0	0	0	0	0	19	Syntrophobacter	Proteobacteria	Copiotrophic	Yes	1	Harmsen HJ, Van Kuijk BL, Plugge CM, Akkermans AD, De Vos WM, Stams AJ. Syntrophobacter fumaroxidans sp. nov., a syntrophic propionate-degrading sulfate-reducing bacterium. Int J Syst Bacteriol. 1998 Oct;48 Pt 4:1383-7. doi: 10.1099/00207713-48-4-1383. PMID: 9828440.	2	An, Z., Guo, F., Chen, Y., Bai, G., & Chen, Z. (2020). Rhizosphere bacterial and fungal communities during the growth of Angelica sinensis seedlings cultivated in an Alpine uncultivated meadow soil. PeerJ, 8, e8541. https://doi.org/10.7717/peerj.8541
8293f59a79d80312fd815db3fe8f0888	0	0	0	0	0	0	0	0	0	0	0	18	0	0	0	0	0	0	0	0	0	18	Flavisolibacter	Bacteroidetes	Copiotrophic	Yes	1	Li YD, Zhou XK, Mo MH, Jiao JY, Yang DQ, Li WJ, Zhang TK, Qin SC, Duan YQ. Flavisolibacter nicotianae sp. nov., isolated from rhizosphere soil of Nicotiana tabacum L. Int J Syst Evol Microbiol. 2019 Jul;69(7):2082-2088. doi: 10.1099/ijsem.0.003440. Epub 2019 May 17. PMID: 31099732.	2	Liao, J., Xu, Q., Xu, H., Huang, D., 2019. Natural Farming Improves Soil Quality and Alters Microbial Diversity in a Cabbage Field in Japan. Sustainability 11, 3131. https://doi.org/10.3390/su11113131
513e687c7bbb5209e24f427281a76bd2	0	0	0	0	0	0	0	0	0	0	0	18	0	0	0	0	0	0	0	0	0	18	Flavisolibacter	Bacteroidetes	Copiotrophic	Yes	1	Li YD, Zhou XK, Mo MH, Jiao JY, Yang DQ, Li WJ, Zhang TK, Qin SC, Duan YQ. Flavisolibacter nicotianae sp. nov., isolated from rhizosphere soil of Nicotiana tabacum L. Int J Syst Evol Microbiol. 2019 Jul;69(7):2082-2088. doi: 10.1099/ijsem.0.003440. Epub 2019 May 17. PMID: 31099732.	2	Liao, J., Xu, Q., Xu, H., Huang, D., 2019. Natural Farming Improves Soil Quality and Alters Microbial Diversity in a Cabbage Field in Japan. Sustainability 11, 3131. https://doi.org/10.3390/su11113131
59e8924f445cf821135d70d7a4802654	0	0	0	0	0	0	0	0	0	0	0	0	0	18	0	0	0	0	0	0	0	18	Flavisolibacter	Bacteroidetes	Copiotrophic	Yes	1	Li YD, Zhou XK, Mo MH, Jiao JY, Yang DQ, Li WJ, Zhang TK, Qin SC, Duan YQ. Flavisolibacter nicotianae sp. nov., isolated from rhizosphere soil of Nicotiana tabacum L. Int J Syst Evol Microbiol. 2019 Jul;69(7):2082-2088. doi: 10.1099/ijsem.0.003440. Epub 2019 May 17. PMID: 31099732.	2	Liao, J., Xu, Q., Xu, H., Huang, D., 2019. Natural Farming Improves Soil Quality and Alters Microbial Diversity in a Cabbage Field in Japan. Sustainability 11, 3131. https://doi.org/10.3390/su11113131
3b16a5d2ac7ed490453c89de43b0d704	0	0	0	0	0	0	0	0	0	0	0	0	0	0	0	15	0	0	0	0	3	18	Nibrella	Bacteroidetes	Copiotrophic	No	1	Kang, J.Y., Chun, J., Choi, A., Cho, J.-C., Jahng, K.Y. 2013, n.d. Nibrella saemangeumensis gen. nov., sp. nov. and Nibrella viscosa sp. nov., novel members of the family Cytophagaceae, isolated from seawater. International Journal of Systematic and Evolutionary Microbiology 63, 4508–4514. https://doi.org/10.1099/ijs.0.053439-0	2
9b3f420d40a08404fcf38d115539eeca	0	0	0	0	0	0	0	0	0	0	0	18	0	0	0	0	0	0	0	0	0	18	Uncultured Cytophagaceae	Bacteroidetes	Copiotrophic	-	1	Wu X, Liu P, Wegner CE, Luo Y, Xiao KQ, Cui Z, Zhang F, Liesack W, Peng J. Deciphering microbial mechanisms underlying soil organic carbon storage in a wheat-maize rotation system. Sci Total Environ. 2021 Sep 20;788:147798. doi: 10.1016/j.scitotenv.2021.147798. Epub 2021 May 15. PMID: 34034165.	2
d114fb4c335125128be28401522dd41a	0	0	0	0	0	0	0	0	0	0	0	18	0	0	0	0	0	0	0	0	0	18	Lactococcus	Firmicutes	Copiotrophic	Yes	1	Ha, J., Gao, Y., Zhang, R., Li, K., Zhang, Y., Niu, X., Chen, X., Luo, K., Chen, Y., 2021. Diversity of the Bacterial Microbiome Associated With the Endosphere and Rhizosphere of Different Cassava (Manihot esculenta Crantz) Genotypes. Frontiers in Microbiology 12.	2	Song, A.A.-L., In, L.L.A., Lim, S.H.E., Rahim, R.A., 2017. A review on Lactococcus lactis: from food to factory. Microbial Cell Factories 16, 55. https://doi.org/10.1186/s12934-017-0669-x
8ce12e88f6b59bb09494567f0d678092	0	0	0	0	0	0	0	0	0	0	0	18	0	0	0	0	0	0	0	0	0	18	Rhizobium	Proteobacteria	Copiotrophic	Yes	1	Willems A. (2014) The Family Phyllobacteriaceae. In: Rosenberg E., DeLong E.F., Lory S., Stackebrandt E., Thompson F. (eds) The Prokaryotes. Springer, Berlin, Heidelberg. https://doi-org.ezproxy1.lib.asu.edu/10.1007/978-3-642-30197-1_298	2
1e5b6bb3479ecfe7b909d6db51ef9ca3	0	0	0	0	0	0	0	0	0	0	0	18	0	0	0	0	0	0	0	0	0	18	Paracoccus	Proteobacteria	Copiotrophic	Yes	1	Lasek, R., Szuplewska, M., Mitura, M., Decewicz, P., Chmielowska, C., Pawłot, A., Sentkowska, D., Czarnecki, J., Bartosik, D., 2018. Genome Structure of the Opportunistic Pathogen Paracoccus yeei (Alphaproteobacteria) and Identification of Putative Virulence Factors. Frontiers in Microbiology 9.	2	Kämpfer P, Lai WA, Arun AB, Young CC, Rekha PD, Martin K, Busse HJ, Chen WM. Paracoccus rhizosphaerae sp. nov., isolated from the rhizosphere of the plant Crossostephium chinense (L.) Makino (Seremban). Int J Syst Evol Microbiol. 2012 Nov;62(Pt 11):2750-2756. doi: 10.1099/ijs.0.039057-0. Epub 2012 Jan 27. PMID: 22286908.
935e925c96093e6b76204d7a14b087bc	0	0	0	0	0	0	0	0	0	0	0	18	0	0	0	0	0	0	0	0	0	18	Sphingomonas	Proteobacteria	Copiotrophic	Yes	1	Bledsoe, R.B., Goodwillie, C., Peralta, A.L., 2020. Long-term nutrient enrichment of an oligotroph-dominated wetland increases bacterial diversity in bulk soils and plant rhizospheres. https://doi.org/10.1101/2020.01.08.899781	2	Luo Y, Wang F, Huang Y, Zhou M, Gao J, Yan T, Sheng H, An L. Sphingomonas sp. Cra20 Increases Plant Growth Rate and Alters Rhizosphere Microbial Community Structure of Arabidopsis thaliana Under Drought Stress. Front Microbiol. 2019 Jun 5;10:1221. doi: 10.3389/fmicb.2019.01221. PMID: 31231328; PMCID: PMC6560172.
92f56dad8750df729c765ad11cb28290	0	0	0	0	0	0	0	0	0	0	0	18	0	0	0	0	0	0	0	0	0	18	Sphingomonas	Proteobacteria	Copiotrophic	Yes	1	Bledsoe, R.B., Goodwillie, C., Peralta, A.L., 2020. Long-term nutrient enrichment of an oligotroph-dominated wetland increases bacterial diversity in bulk soils and plant rhizospheres. https://doi.org/10.1101/2020.01.08.899781	2	Luo Y, Wang F, Huang Y, Zhou M, Gao J, Yan T, Sheng H, An L. Sphingomonas sp. Cra20 Increases Plant Growth Rate and Alters Rhizosphere Microbial Community Structure of Arabidopsis thaliana Under Drought Stress. Front Microbiol. 2019 Jun 5;10:1221. doi: 10.3389/fmicb.2019.01221. PMID: 31231328; PMCID: PMC6560172.
ebf85822ffa7193275cc96b6efc0d681	0	0	0	0	0	0	0	0	0	0	0	0	0	18	0	0	0	0	0	0	0	18	Herbaspirillum	Proteobacteria	Copiotrophic	Yes	1	Baldani J.I., Rouws L., Cruz L.M., Olivares F.L., Schmid M., Hartmann A. (2014) The Family Oxalobacteraceae. In: Rosenberg E., DeLong E.F., Lory S., Stackebrandt E., Thompson F. (eds) The Prokaryotes. Springer, Berlin, Heidelberg. https://doi-org.ezproxy1.lib.asu.edu/10.1007/978-3-642-30197-1_291	2	Valverde A, Velázquez E, Gutiérrez C, Cervantes E, Ventosa A, Igual J-M (2003) Herbaspirillum lusitanum sp. nov., a novel nitrogen-fixing bacterium associated with root nodules of Phaseolus vulgaris. Int J Syst Evol Microbiol 53:1979–1983
cae77806812aba75d9ee27dfa8121f11	0	0	0	0	0	0	0	0	0	0	0	18	0	0	0	0	0	0	0	0	0	18	Uncultured Burkholderia	Proteobacteria	Copiotrophic	-	1	Adrian Ho, D. Paolo Di Lonardo, Paul L. E. Bodelier, Revisiting life strategy concepts in environmental microbial ecology, FEMS Microbiology Ecology, Volume 93, Issue 3, March 2017, fix006, https://doi.org/10.1093/femsec/fix006	2
4ff6ffd4f7f63d870f37ed96cedf5adc	0	0	0	0	0	0	0	0	0	0	18	0	0	0	0	0	0	0	0	0	0	18	Thiobacillus	Proteobacteria	Copiotrophic	Yes	1	Beheshti Ale Agha A, Kahrizi D, Ahmadvand A, Bashiri H, Fakhri R. Identification of Thiobacillus bacteria in agricultural soil in Iran using the 16S rRNA gene. Mol Biol Rep. 2018 Dec;45(6):1723-1731. doi: 10.1007/s11033-018-4316-3. Epub 2018 Nov 15. PMID: 30443822.	2	O'Brien, F., Dumont, M. G., Webb, J. S., & Poppy, G. M. (2018). Rhizosphere Bacterial Communities Differ According to Fertilizer Regimes and Cabbage (Brassica oleracea var. capitata L.) Harvest Time, but Not Aphid Herbivory. Frontiers in microbiology, 9, 1620. https://doi.org/10.3389/fmicb.2018.01620
2e7452639fecef0b1711c709047a53a8	0	0	0	0	0	0	0	0	0	0	0	18	0	0	0	0	0	0	0	0	0	18	Thiobacillus	Proteobacteria	Copiotrophic	Yes	1	Beheshti Ale Agha A, Kahrizi D, Ahmadvand A, Bashiri H, Fakhri R. Identification of Thiobacillus bacteria in agricultural soil in Iran using the 16S rRNA gene. Mol Biol Rep. 2018 Dec;45(6):1723-1731. doi: 10.1007/s11033-018-4316-3. Epub 2018 Nov 15. PMID: 30443822.	2	O'Brien, F., Dumont, M. G., Webb, J. S., & Poppy, G. M. (2018). Rhizosphere Bacterial Communities Differ According to Fertilizer Regimes and Cabbage (Brassica oleracea var. capitata L.) Harvest Time, but Not Aphid Herbivory. Frontiers in microbiology, 9, 1620. https://doi.org/10.3389/fmicb.2018.01620
ef1860472f0cbe6001f5cd7f5693dec4	0	0	0	0	0	0	0	0	0	0	0	18	0	0	0	0	0	0	0	0	0	18	Uncultured Myxococcales	Proteobacteria	Copiotrophic	-	1	Zhan, Y., Liu, W., Bao, Y., Zhang, J., Petropoulos, E., Li, Z., Lin, X., Feng, Y., 2018. Fertilization shapes a well-organized community of bacterial decomposers for accelerated paddy straw degradation. Sci Rep 8, 7981. https://doi.org/10.1038/s41598-018-26375-8	2
5bbd9337ab5ae60e212eb15dd701e41f	0	0	0	0	0	0	0	3	0	0	7	0	8	0	0	0	0	0	0	0	0	18	Uncultured Myxococcales	Proteobacteria	Copiotrophic	-	1	Zhan, Y., Liu, W., Bao, Y., Zhang, J., Petropoulos, E., Li, Z., Lin, X., Feng, Y., 2018. Fertilization shapes a well-organized community of bacterial decomposers for accelerated paddy straw degradation. Sci Rep 8, 7981. https://doi.org/10.1038/s41598-018-26375-8	2
ff48634918645700ef0f7a6baa072112	0	0	0	0	0	0	0	0	0	0	0	17	0	0	0	0	0	0	0	0	0	17	Sphingomonas	Proteobacteria	Copiotrophic	Yes	1	Bledsoe, R.B., Goodwillie, C., Peralta, A.L., 2020. Long-term nutrient enrichment of an oligotroph-dominated wetland increases bacterial diversity in bulk soils and plant rhizospheres. https://doi.org/10.1101/2020.01.08.899781	2	Luo Y, Wang F, Huang Y, Zhou M, Gao J, Yan T, Sheng H, An L. Sphingomonas sp. Cra20 Increases Plant Growth Rate and Alters Rhizosphere Microbial Community Structure of Arabidopsis thaliana Under Drought Stress. Front Microbiol. 2019 Jun 5;10:1221. doi: 10.3389/fmicb.2019.01221. PMID: 31231328; PMCID: PMC6560172.
12930d4478e7d5d5e21859519b27d08a	0	2	0	0	0	0	0	0	0	0	0	0	0	0	0	0	0	8	0	3	4	17	Solirubrobacter	Actinobacteria	Copiotrophic	Yes	1	Singleton, D.R., Furlong, M.A., Peacock, A.D., White, D.C., Coleman, D.C., Whitman, W.B.Y. 2003, n.d. Solirubrobacter pauli gen. nov., sp. nov., a mesophilic bacterium within the Rubrobacteridae related to common soil clones. International Journal of Systematic and Evolutionary Microbiology 53, 485–490. https://doi.org/10.1099/ijs.0.02438-0	2	Fernández-González, A.J., Martínez-Hidalgo, P., Cobo-Díaz, J.F., Villadas, P.J., Martínez-Molina, E., Toro, N., Tringe, S.G., Fernández-López, M., 2017. The rhizosphere microbiome of burned holm-oak: potential role of the genus Arthrobacter in the recovery of burned soils. Sci Rep 7, 6008. https://doi.org/10.1038/s41598-017-06112-3
b3bfbfba38cd54f65d7679b9823bbe4d	0	0	0	0	0	0	0	0	0	0	0	17	0	0	0	0	0	0	0	0	0	17	Butyricimonas	Bacteroidetes	Copiotrophic	No	1	Sakamoto M, Tanaka Y, Benno Y, Ohkuma M. Butyricimonas faecihominis sp. nov. and Butyricimonas paravirosa sp. nov., isolated from human faeces, and emended description of the genus Butyricimonas. Int J Syst Evol Microbiol. 2014 Sep;64(Pt 9):2992-2997. doi: 10.1099/ijs.0.065318-0. Epub 2014 Jun 5. PMID: 24903545.	2
d706117e3476c9c3663a3a0f1a01ea84	0	0	0	0	0	0	0	0	0	0	0	17	0	0	0	0	0	0	0	0	0	17	Phocaeicola	Bacteroidetes	Copiotrophic	No	1	Choi, J.Y., Choi, S.-H., Park, J.-E., Kim, J.-S., Lee, J., Lee, M.-K., Lee, J.-S., Lee, J.H., Jung, H., Hur, T.-Y., Kim, H.B., Lee, J.-H., Kim, J.-K., Kang, S.W., Park, S.-H. 2021, n.d. Phocaeicola faecicola sp. nov., isolated from porcine faeces. International Journal of Systematic and Evolutionary Microbiology 71, 005008. https://doi.org/10.1099/ijsem.0.005008	2
56471aeb4b14e9483ab69ce54600abe7	0	0	0	0	0	0	0	0	0	0	0	17	0	0	0	0	0	0	0	0	0	17	Brevibacillus	Firmicutes	Copiotrophic	Yes	1	Sheng MM, Jia HK, Zhang GY, Zeng LN, Zhang TT, Long YH, Lan J, Hu ZQ, Zeng Z, Wang B, Liu HM. Siderophore Production by Rhizosphere Biological Control Bacteria Brevibacillus brevis GZDF3 of Pinellia ternata and Its Antifungal Effects on Candida albicans. J Microbiol Biotechnol. 2020 May 28;30(5):689-699. doi: 10.4014/jmb.1910.10066. PMID: 32482934.	2
805a73ba6869e87c3e77de9844487d69	0	0	0	0	0	0	0	0	0	0	0	17	0	0	0	0	0	0	0	0	0	17	Uncultured Clostridiales	Firmicutes	Copiotrophic	-	1	Adrian Ho, D. Paolo Di Lonardo, Paul L. E. Bodelier, Revisiting life strategy concepts in environmental microbial ecology, FEMS Microbiology Ecology, Volume 93, Issue 3, March 2017, fix006, https://doi.org/10.1093/femsec/fix006	2
02dd7381a749476357e9645a08ddd09e	0	0	0	0	0	0	0	0	0	0	0	17	0	0	0	0	0	0	0	0	0	17	Blautia	Firmicutes	Copiotrophic	No	1	Liu, X., Mao, B., Gu, J., Wu, J., Cui, S., Wang, G., Zhao, J., Zhang, H., & Chen, W. (2021). Blautia-a new functional genus with potential probiotic properties?. Gut microbes, 13(1), 1–21. https://doi.org/10.1080/19490976.2021.1875796	2
25036ba135607cb2eb9f45c9b50bb4d5	0	0	0	0	0	0	0	0	0	0	0	17	0	0	0	0	0	0	0	0	0	17	Uncultured Oscillospiraceae	Firmicutes	Copiotrophic	-	1	Pascual, J., Hahnke, S., Abendroth, C., Langer, T., Ramm, P., Klocke, M., Luschnig, O., Porcar, M., 2020. Draft Genome Sequence of a New Oscillospiraceae Bacterium Isolated from Anaerobic Digestion of Biomass. Microbiology Resource Announcements. https://doi.org/10.1128/MRA.00507-20	2
52999955fc6fe688bf0e1dc2a4ab926e	0	0	0	0	0	0	0	0	0	0	0	17	0	0	0	0	0	0	0	0	0	17	Microvirga	Proteobacteria	Copiotrophic	Yes	1	Adrian Ho, D. Paolo Di Lonardo, Paul L. E. Bodelier, Revisiting life strategy concepts in environmental microbial ecology, FEMS Microbiology Ecology, Volume 93, Issue 3, March 2017, fix006, https://doi.org/10.1093/femsec/fix006	2	Li, J., Gao, R., Chen, Y., Xue, D., Han, J., Wang, J., Dai, Q., Lin, M., Ke, X., Zhang, W., 2020. Isolation and Identification of Microvirga thermotolerans HR1, a Novel Thermo-Tolerant Bacterium, and Comparative Genomics among Microvirga Species. Microorganisms 8, 101. https://doi.org/10.3390/microorganisms8010101
70b66bd1413c6fcaaa426b7fd72a6ab8	0	0	0	0	0	0	0	0	0	0	0	0	0	0	0	0	0	0	0	17	0	17	Microvirga	Proteobacteria	Copiotrophic	Yes	1	Adrian Ho, D. Paolo Di Lonardo, Paul L. E. Bodelier, Revisiting life strategy concepts in environmental microbial ecology, FEMS Microbiology Ecology, Volume 93, Issue 3, March 2017, fix006, https://doi.org/10.1093/femsec/fix006	2	Li, J., Gao, R., Chen, Y., Xue, D., Han, J., Wang, J., Dai, Q., Lin, M., Ke, X., Zhang, W., 2020. Isolation and Identification of Microvirga thermotolerans HR1, a Novel Thermo-Tolerant Bacterium, and Comparative Genomics among Microvirga Species. Microorganisms 8, 101. https://doi.org/10.3390/microorganisms8010101
1c46dfd9c75e1ffbd117dbc6854f0c0a	0	0	0	0	0	0	17	0	0	0	0	0	0	0	0	0	0	0	0	0	0	17	Rubellimicrobium	Proteobacteria	Copiotrophic	Yes	1	Adrian Ho, D. Paolo Di Lonardo, Paul L. E. Bodelier, Revisiting life strategy concepts in environmental microbial ecology, FEMS Microbiology Ecology, Volume 93, Issue 3, March 2017, fix006, https://doi.org/10.1093/femsec/fix006	2	Schreiter, S., Ding, G.-C., Heuer, H., Neumann, G., Sandmann, M., Grosch, R., Kropf, S., Smalla, K., 2014. Effect of the soil type on the microbiome in the rhizosphere of field-grown lettuce. Frontiers in Microbiology 5.
7b862991280c2d3dda6f4ece0fc5a180	0	0	0	0	0	0	0	0	0	17	0	0	0	0	0	0	0	0	0	0	0	17	Rubellimicrobium	Proteobacteria	Copiotrophic	Yes	1	Adrian Ho, D. Paolo Di Lonardo, Paul L. E. Bodelier, Revisiting life strategy concepts in environmental microbial ecology, FEMS Microbiology Ecology, Volume 93, Issue 3, March 2017, fix006, https://doi.org/10.1093/femsec/fix006	2	Schreiter, S., Ding, G.-C., Heuer, H., Neumann, G., Sandmann, M., Grosch, R., Kropf, S., Smalla, K., 2014. Effect of the soil type on the microbiome in the rhizosphere of field-grown lettuce. Frontiers in Microbiology 5.
b2451ccc1b298d47718933b4d869726f	0	0	0	0	0	0	0	0	0	0	0	0	0	17	0	0	0	0	0	0	0	17	Sphingomonas	Proteobacteria	Copiotrophic	Yes	1	Bledsoe, R.B., Goodwillie, C., Peralta, A.L., 2020. Long-term nutrient enrichment of an oligotroph-dominated wetland increases bacterial diversity in bulk soils and plant rhizospheres. https://doi.org/10.1101/2020.01.08.899781	2	Luo Y, Wang F, Huang Y, Zhou M, Gao J, Yan T, Sheng H, An L. Sphingomonas sp. Cra20 Increases Plant Growth Rate and Alters Rhizosphere Microbial Community Structure of Arabidopsis thaliana Under Drought Stress. Front Microbiol. 2019 Jun 5;10:1221. doi: 10.3389/fmicb.2019.01221. PMID: 31231328; PMCID: PMC6560172.
aae644e523f6200335f02f76a30a703d	0	0	0	0	0	0	0	0	7	0	0	0	0	0	10	0	0	0	0	0	0	17	Sphingomonas	Proteobacteria	Copiotrophic	Yes	1	Bledsoe, R.B., Goodwillie, C., Peralta, A.L., 2020. Long-term nutrient enrichment of an oligotroph-dominated wetland increases bacterial diversity in bulk soils and plant rhizospheres. https://doi.org/10.1101/2020.01.08.899781	2	Luo Y, Wang F, Huang Y, Zhou M, Gao J, Yan T, Sheng H, An L. Sphingomonas sp. Cra20 Increases Plant Growth Rate and Alters Rhizosphere Microbial Community Structure of Arabidopsis thaliana Under Drought Stress. Front Microbiol. 2019 Jun 5;10:1221. doi: 10.3389/fmicb.2019.01221. PMID: 31231328; PMCID: PMC6560172.
259eb055b09c7c621e62bec9d100d490	0	0	0	0	0	0	0	0	0	0	0	0	17	0	0	0	0	0	0	0	0	17	Rhodococcus	Actinobacteria	Copiotrophic	Yes	1	Yuzikhin, O. S., Gogoleva, N. E., Shaposhnikov, A. I., Konnova, T. A., Osipova, E. V., Syrova, D. S., Ermakova, E. A., Shevchenko, V. P., Nagaev, I. Y., Shevchenko, K. V., Myasoedov, N. F., Safronova, V. I., Shavarda, A. L., Nizhnikov, A. A., Belimov, A. A., & Gogolev, Y. V. (2021). Rhizosphere Bacterium Rhodococcus sp. P1Y Metabolizes Abscisic Acid to Form Dehydrovomifoliol. Biomolecules, 11(3),…	2
7b28c20e72c6c95b3e604f0849245770	0	0	0	0	0	0	0	0	0	0	0	17	0	0	0	0	0	0	0	0	0	17	Akkermansia	Verrucomicrobia	Copiotrophic	No	1	Derrien M, Vaughan EE, Plugge CM, de Vos WM. Akkermansia muciniphila gen. nov., sp. nov., a human intestinal mucin-degrading bacterium. Int J Syst Evol Microbiol. 2004 Sep;54(Pt 5):1469-1476. doi: 10.1099/ijs.0.02873-0. PMID: 15388697.	2
cc169cc598ab97fdd0a1681a336fe82b	0	0	0	0	0	0	0	0	0	0	0	0	0	0	16	0	0	0	0	0	0	16	Solirubrobacter	Actinobacteria	Copiotrophic	Yes	1	Singleton, D.R., Furlong, M.A., Peacock, A.D., White, D.C., Coleman, D.C., Whitman, W.B.Y. 2003, n.d. Solirubrobacter pauli gen. nov., sp. nov., a mesophilic bacterium within the Rubrobacteridae related to common soil clones. International Journal of Systematic and Evolutionary Microbiology 53, 485–490. https://doi.org/10.1099/ijs.0.02438-0	2	Fernández-González, A.J., Martínez-Hidalgo, P., Cobo-Díaz, J.F., Villadas, P.J., Martínez-Molina, E., Toro, N., Tringe, S.G., Fernández-López, M., 2017. The rhizosphere microbiome of burned holm-oak: potential role of the genus Arthrobacter in the recovery of burned soils. Sci Rep 7, 6008. https://doi.org/10.1038/s41598-017-06112-3
6e1e5fb4fb6ff3b5e9ec7a4150578d18	0	0	0	0	0	0	0	0	0	0	0	16	0	0	0	0	0	0	0	0	0	16	Sphingomonas	Proteobacteria	Copiotrophic	Yes	1	Bledsoe, R.B., Goodwillie, C., Peralta, A.L., 2020. Long-term nutrient enrichment of an oligotroph-dominated wetland increases bacterial diversity in bulk soils and plant rhizospheres. https://doi.org/10.1101/2020.01.08.899781	2	Luo Y, Wang F, Huang Y, Zhou M, Gao J, Yan T, Sheng H, An L. Sphingomonas sp. Cra20 Increases Plant Growth Rate and Alters Rhizosphere Microbial Community Structure of Arabidopsis thaliana Under Drought Stress. Front Microbiol. 2019 Jun 5;10:1221. doi: 10.3389/fmicb.2019.01221. PMID: 31231328; PMCID: PMC6560172.
20e8a2093a54c1449cdc3a3bb428818f	0	0	0	0	0	0	0	0	0	0	0	16	0	0	0	0	0	0	0	0	0	16	Uncultured Bacteroidetes	Bacteroidetes	Copiotrophic	-	1	Adrian Ho, D. Paolo Di Lonardo, Paul L. E. Bodelier, Revisiting life strategy concepts in environmental microbial ecology, FEMS Microbiology Ecology, Volume 93, Issue 3, March 2017, fix006, https://doi.org/10.1093/femsec/fix006	2
7facae486cf59e56e27a7fd8a58a3273	0	0	11	0	5	0	0	0	0	0	0	0	0	0	0	0	0	0	0	0	0	16	Ferruginibacter	Bacteroidetes	Copiotrophic	Yes	1	Lim JH, Baek SH, Lee ST. Ferruginibacter alkalilentus gen. nov., sp. nov. and Ferruginibacter lapsinanis sp. nov., novel members of the family 'Chitinophagaceae' in the phylum Bacteroidetes, isolated from freshwater sediment. Int J Syst Evol Microbiol. 2009 Oct;59(Pt 10):2394-9. doi: 10.1099/ijs.0.009480-0. Epub 2009 Jul 20. PMID: 19620358.	2	An, Z., Guo, F., Chen, Y., Bai, G., & Chen, Z. (2020). Rhizosphere bacterial and fungal communities during the growth of Angelica sinensis seedlings cultivated in an Alpine uncultivated meadow soil. PeerJ, 8, e8541. https://doi.org/10.7717/peerj.8541
c4cab61f0751ef62a490a07b185a8701	0	0	0	0	0	0	0	0	0	0	0	0	0	16	0	0	0	0	0	0	0	16	Flavisolibacter	Bacteroidetes	Copiotrophic	Yes	1	Li YD, Zhou XK, Mo MH, Jiao JY, Yang DQ, Li WJ, Zhang TK, Qin SC, Duan YQ. Flavisolibacter nicotianae sp. nov., isolated from rhizosphere soil of Nicotiana tabacum L. Int J Syst Evol Microbiol. 2019 Jul;69(7):2082-2088. doi: 10.1099/ijsem.0.003440. Epub 2019 May 17. PMID: 31099732.	2	Liao, J., Xu, Q., Xu, H., Huang, D., 2019. Natural Farming Improves Soil Quality and Alters Microbial Diversity in a Cabbage Field in Japan. Sustainability 11, 3131. https://doi.org/10.3390/su11113131
fd8ddf7fb6b82539e76b1a6603cd1468	0	0	0	0	0	0	0	0	0	0	0	16	0	0	0	0	0	0	0	0	0	16	Uncultured Bacteroidetes	Bacteroidetes	Copiotrophic	-	1	Adrian Ho, D. Paolo Di Lonardo, Paul L. E. Bodelier, Revisiting life strategy concepts in environmental microbial ecology, FEMS Microbiology Ecology, Volume 93, Issue 3, March 2017, fix006, https://doi.org/10.1093/femsec/fix006	2
5cd9bb8c76b90037e61054700bc6dfca	0	0	0	0	0	0	0	0	0	0	0	0	16	0	0	0	0	0	0	0	0	16	Bacteroides	Bacteroidetes	Copiotrophic	Yes	1	Dong, C. J., Wang, L. L., Li, Q., & Shang, Q. M. (2019). Bacterial communities in the rhizosphere, phyllosphere and endosphere of tomato plants. PloS one, 14(11), e0223847. https://doi.org/10.1371/journal.pone.0223847	2	Cobaugh, K.L., Schaeffer, S.M., DeBruyn, J.M., 2015. Functional and Structural Succession of Soil Microbial Communities below Decomposing Human Cadavers. PLOS ONE 10, e0130201. https://doi.org/10.1371/journal.pone.0130201
cc1b5bda6d704e098413ebf61ac9341b	0	0	0	0	0	0	0	0	0	0	0	16	0	0	0	0	0	0	0	0	0	16	Parabacteroides	Bacteroidetes	Copiotrophic	Yes	1	Ezeji, J. C., Sarikonda, D. K., Hopperton, A., Erkkila, H. L., Cohen, D. E., Martinez, S. P., Cominelli, F., Kuwahara, T., Dichosa, A., Good, C. E., Jacobs, M. R., Khoretonenko, M., Veloo, A., & Rodriguez-Palacios, A. (2021). Parabacteroides distasonis: intriguing aerotolerant gut anaerobe with emerging antimicrobial resistance and pathogenic and probiotic roles in human health. Gut microbes, 13(…	2	Xu, P., Fan, X., Mao, Y., Cheng, H., Xu, A., Lai, W., Lv, T., Hu, Y., Nie, Y., Zheng, X., Meng, Q., Wang, Y., Cernava, T., Wang, M., 2021. Temporal metabolite responsiveness of microbiota in the tea plant phyllosphere promotes continuous suppression of fungal pathogens. Journal of Advanced Research. https://doi.org/10.1016/j.jare.2021.10.003
552c7a318f2bc0af1a665d39a98cfa3c	0	0	0	0	0	0	0	0	0	0	0	16	0	0	0	0	0	0	0	0	0	16	Clostridium	Firmicutes	Copiotrophic	Yes	1	Guo, P., Zhang, K., Ma, X., He, P., 2020. Clostridium species as probiotics: potentials and challenges. Journal of Animal Science and Biotechnology 11, 24. https://doi.org/10.1186/s40104-019-0402-1	2	Zhang, X., Zhao, C., Yu, S., Jiang, Z., Liu, S., Wu, Y., Huang, X., 2020. Rhizosphere Microbial Community Structure Is Selected by Habitat but Not Plant Species in Two Tropical Seagrass Beds. Frontiers in Microbiology 11.
7919ceda7665a9e807a57a45735f1424	0	0	0	0	0	0	0	0	0	0	0	16	0	0	0	0	0	0	0	0	0	16	Lysinibacillus	Firmicutes	Copiotrophic	Yes	1	Burkett-Cadena M, Sastoque L, Cadena J, Dunlap CA. Lysinibacillus capsici sp. nov, isolated from the rhizosphere of a pepper plant. Antonie Van Leeuwenhoek. 2019 Aug;112(8):1161-1167. doi: 10.1007/s10482-019-01248-w. Epub 2019 Feb 28. PMID: 30820713.	2
9699e0e0d41b97b1482a32e0d432b183	0	0	0	0	0	0	0	0	0	0	0	16	0	0	0	0	0	0	0	0	0	16	Lysinibacillus	Firmicutes	Copiotrophic	Yes	1	Burkett-Cadena M, Sastoque L, Cadena J, Dunlap CA. Lysinibacillus capsici sp. nov, isolated from the rhizosphere of a pepper plant. Antonie Van Leeuwenhoek. 2019 Aug;112(8):1161-1167. doi: 10.1007/s10482-019-01248-w. Epub 2019 Feb 28. PMID: 30820713.	2
00a96fbd0ac34bfd245f9c24f8737f7d	0	0	0	0	0	0	0	0	0	0	16	0	0	0	0	0	0	0	0	0	0	16	Blautia	Firmicutes	Copiotrophic	No	1	Liu, X., Mao, B., Gu, J., Wu, J., Cui, S., Wang, G., Zhao, J., Zhang, H., & Chen, W. (2021). Blautia-a new functional genus with potential probiotic properties?. Gut microbes, 13(1), 1–21. https://doi.org/10.1080/19490976.2021.1875796	2
ad72127c01dac114c005c83404612b5d	0	0	0	0	0	16	0	0	0	0	0	0	0	0	0	0	0	0	0	0	0	16	Brevundimonas	Proteobacteria	Copiotrophic	Yes	1	Chiba, A.; Uchida, Y.; Kublik, S.; Vestergaard, G.; Buegger, F.; Schloter, M.; Schulz, S. Soil Bacterial Diversity Is Positively Correlated with Decomposition Rates during Early Phases of Maize Litter Decomposition. Microorganisms 2021, 9, 357. https://doi.org/10.3390/ microorganisms9020357	2	Naqqash, T., Imran, A., Hameed, S. et al. First report of diazotrophic Brevundimonas spp. as growth enhancer and root colonizer of potato. Sci Rep 10, 12893 (2020). https://doi.org/10.1038/s41598-020-69782-6
296e3ebacddec3ac47ddc74e51227502	0	0	0	0	0	0	0	0	0	0	0	8	0	0	4	0	0	0	0	0	4	16	Methylobacterium	Proteobacteria	Copiotrophic	Yes	1	Chiba, A.; Uchida, Y.; Kublik, S.; Vestergaard, G.; Buegger, F.; Schloter, M.; Schulz, S. Soil Bacterial Diversity Is Positively Correlated with Decomposition Rates during Early Phases of Maize Litter Decomposition. Microorganisms 2021, 9, 357. https://doi.org/10.3390/ microorganisms9020357	2	Egamberdieva, D., Wirth, S., Alqarawi, A. A., & Abd Allah, E. F. (2015). Salt tolerant Methylobacterium mesophilicum showed viable colonization abilities in the plant rhizosphere. Saudi journal of biological sciences, 22(5), 585–590. https://doi.org/10.1016/j.sjbs.2015.06.029
195d8b85bcfb4291c196c964f8f0ab01	0	0	0	0	0	0	0	16	0	0	0	0	0	0	0	0	0	0	0	0	0	16	Microvirga	Proteobacteria	Copiotrophic	Yes	1	Adrian Ho, D. Paolo Di Lonardo, Paul L. E. Bodelier, Revisiting life strategy concepts in environmental microbial ecology, FEMS Microbiology Ecology, Volume 93, Issue 3, March 2017, fix006, https://doi.org/10.1093/femsec/fix006	2	Li, J., Gao, R., Chen, Y., Xue, D., Han, J., Wang, J., Dai, Q., Lin, M., Ke, X., Zhang, W., 2020. Isolation and Identification of Microvirga thermotolerans HR1, a Novel Thermo-Tolerant Bacterium, and Comparative Genomics among Microvirga Species. Microorganisms 8, 101. https://doi.org/10.3390/microorganisms8010101
b6953f514f5d2fc98337d96a1c31fb5b	0	0	0	0	0	0	0	0	0	16	0	0	0	0	0	0	0	0	0	0	0	16	Methylobacterium	Proteobacteria	Copiotrophic	Yes	1	Chiba, A.; Uchida, Y.; Kublik, S.; Vestergaard, G.; Buegger, F.; Schloter, M.; Schulz, S. Soil Bacterial Diversity Is Positively Correlated with Decomposition Rates during Early Phases of Maize Litter Decomposition. Microorganisms 2021, 9, 357. https://doi.org/10.3390/ microorganisms9020357	2	Egamberdieva, D., Wirth, S., Alqarawi, A. A., & Abd Allah, E. F. (2015). Salt tolerant Methylobacterium mesophilicum showed viable colonization abilities in the plant rhizosphere. Saudi journal of biological sciences, 22(5), 585–590. https://doi.org/10.1016/j.sjbs.2015.06.029
61b870dece0a32b763828738f2ba70b3	0	0	0	0	0	0	0	0	0	0	0	0	0	0	16	0	0	0	0	0	0	16	Rubellimicrobium	Proteobacteria	Copiotrophic	Yes	1	Adrian Ho, D. Paolo Di Lonardo, Paul L. E. Bodelier, Revisiting life strategy concepts in environmental microbial ecology, FEMS Microbiology Ecology, Volume 93, Issue 3, March 2017, fix006, https://doi.org/10.1093/femsec/fix006	2	Schreiter, S., Ding, G.-C., Heuer, H., Neumann, G., Sandmann, M., Grosch, R., Kropf, S., Smalla, K., 2014. Effect of the soil type on the microbiome in the rhizosphere of field-grown lettuce. Frontiers in Microbiology 5.
41a141ee06003352598ff85d886b16e7	0	0	0	0	0	0	0	0	0	0	0	16	0	0	0	0	0	0	0	0	0	16	Comamonas	Proteobacteria	Copiotrophic	Yes	1	Bakker, P., Berendsen, R., Doornbos, R., Wintermans, P., Pieterse, C., 2013. The rhizosphere revisited: root microbiomics. Frontiers in Plant Science 4.	2	Ojeda-Vargas, M. del M., Suárez-Alonso, A., Pérez-Cervantes, M. de los A., Suárez-Gil, E., Monzón-Moreno, C., 1999. Urinary tract infection associated with Comamonas acidovorans. Clinical Microbiology and Infection 5, 443–444. https://doi.org/10.1111/j.1469-0691.1999.tb00170.x
394f36553637f57d95a5ce022e36fd6d	0	0	0	0	0	9	0	0	0	0	7	0	0	0	0	0	0	0	0	0	0	16	Uncultured Myxococcales	Proteobacteria	Copiotrophic	-	1	Zhan, Y., Liu, W., Bao, Y., Zhang, J., Petropoulos, E., Li, Z., Lin, X., Feng, Y., 2018. Fertilization shapes a well-organized community of bacterial decomposers for accelerated paddy straw degradation. Sci Rep 8, 7981. https://doi.org/10.1038/s41598-018-26375-8	2
d9f16623320efcd73b9f642aa3770288	0	0	0	0	0	0	0	0	0	0	0	16	0	0	0	0	0	0	0	0	0	16	Nannocystis	Proteobacteria	Copiotrophic	Yes	1	Mohr KI, Moradi A, Glaeser SP, Kämpfer P, Gemperlein K, Nübel U, Schumann P, Müller R, Wink J. Nannocystis konarekensis sp. nov., a novel myxobacterium from an Iranian desert. Int J Syst Evol Microbiol. 2018 Mar;68(3):721-729. doi: 10.1099/ijsem.0.002569. Epub 2018 Jan 18. PMID: 29458458.	2	Zheng, X., Wang, Z., Zhu, Y. et al. Effects of a microbial restoration substrate on plant growth and rhizosphere bacterial community in a continuous tomato cropping greenhouse. Sci Rep 10, 13729 (2020). https://doi.org/10.1038/s41598-020-70737-0
b85de5e419cfa322b9d81bd3c2ddcae3	0	0	0	0	0	0	0	0	0	0	0	0	16	0	0	0	0	0	0	0	0	16	Aeromonas	Proteobacteria	Copiotrophic	Yes	1	Janda, J.M., Abbott, S.L., 2010. The Genus Aeromonas: Taxonomy, Pathogenicity, and Infection. Clinical Microbiology Reviews 23, 35–73. https://doi.org/10.1128/CMR.00039-09	2	Vieira, S., Sikorski, J., Dietz, S. et al. Drivers of the composition of active rhizosphere bacterial communities in temperate grasslands. ISME J 14, 463–475 (2020). https://doi.org/10.1038/s41396-019-0543-4
3481fa43fe5fba6aecdc7f9aae6ed9c0	0	0	0	0	0	0	0	0	0	0	0	16	0	0	0	0	0	0	0	0	0	16	Serratia	Proteobacteria	Copiotrophic	Yes	1	Mahlen, S.D., 2011. Serratia Infections: from Military Experiments to Current Practice. Clinical Microbiology Reviews 24, 755–791. https://doi.org/10.1128/CMR.00017-11	2	Nordstedt, N.P., Jones, M.L., 2021. Genomic Analysis of Serratia plymuthica MBSA-MJ1: A Plant Growth Promoting Rhizobacteria That Improves Water Stress Tolerance in Greenhouse Ornamentals. Frontiers in Microbiology 12.
d96cd1c7c3b6ac0045eaca28816547ed	0	0	0	0	0	0	0	0	0	0	0	16	0	0	0	0	0	0	0	0	0	16	Cronobacter	Proteobacteria	Copiotrophic	Yes	1	Hunter, C., Bean, J. Cronobacter: an emerging opportunistic pathogen associated with neonatal meningitis, sepsis and necrotizing enterocolitis. J Perinatol 33, 581–585 (2013). https://doi.org/10.1038/jp.2013.26	2	Chase, H.R., Eberl, L., Stephan, R., Jeong, H., Lee, C., Finkelstein, S., Negrete, F., Gangiredla, J., Patel, I., Tall, B.D., Gopinath, G.R., Lehner, A., n.d. Draft Genome Sequence of Cronobacter sakazakii GP1999, Sequence Type 145, an Epiphytic Isolate Obtained from the Tomato’s Rhizoplane/Rhizosphere Continuum. Genome Announcements 5, e00723-17. https://doi.org/10.1128/genomeA.00723-17
344adde9151e72788a3638f670d60978	0	0	0	0	0	0	0	0	0	0	0	16	0	0	0	0	0	0	0	0	0	16	Klebsiella	Proteobacteria	Copiotrophic	Yes	1	Bagley ST. Habitat association of Klebsiella species. Infect Control. 1985 Feb;6(2):52-8. doi: 10.1017/s0195941700062603. PMID: 3882590.	2	Yang L, Yang K. Biological function of Klebsiella variicola and its effect on the rhizosphere soil of maize seedlings. PeerJ. 2020 Sep 16;8:e9894. doi: 10.7717/peerj.9894. PMID: 32995084; PMCID: PMC7501803.
756cde769201499cf4b439a1255c4aae	0	0	0	0	0	0	0	0	0	0	0	15	0	0	0	0	0	0	0	0	0	15	Actinoplanes	Actinobacteria	Copiotrophic	Yes	1	Suriyachadkun C, Ngaemthao W, Chunhametha S, Thawai C, Sanglier JJ. Actinoplanes siamensis sp. nov., isolated from soil. Int J Syst Evol Microbiol. 2013 Aug;63(Pt 8):3037-3042. doi: 10.1099/ijs.0.048017-0. Epub 2013 Feb 8. PMID: 23396720.	2	He H, Xing J, Liu C, Li C, Ma Z, Li J, Xiang W, Wang X. Actinoplanes rhizophilus sp. nov., an actinomycete isolated from the rhizosphere of Sansevieria trifasciata Prain. Int J Syst Evol Microbiol. 2015 Dec;65(12):4763-4768. doi: 10.1099/ijsem.0.000646. Epub 2015 Sep 30. PMID: 26432564.
229c3482bbf18d751e393a549bd6f8f6	0	0	0	0	0	0	0	0	0	0	0	0	0	0	15	0	0	0	0	0	0	15	Flavisolibacter	Bacteroidetes	Copiotrophic	Yes	1	Li YD, Zhou XK, Mo MH, Jiao JY, Yang DQ, Li WJ, Zhang TK, Qin SC, Duan YQ. Flavisolibacter nicotianae sp. nov., isolated from rhizosphere soil of Nicotiana tabacum L. Int J Syst Evol Microbiol. 2019 Jul;69(7):2082-2088. doi: 10.1099/ijsem.0.003440. Epub 2019 May 17. PMID: 31099732.	2	Liao, J., Xu, Q., Xu, H., Huang, D., 2019. Natural Farming Improves Soil Quality and Alters Microbial Diversity in a Cabbage Field in Japan. Sustainability 11, 3131. https://doi.org/10.3390/su11113131
1bfd6f3d0f15bc91f6f57fd856edcfd8	0	0	0	0	0	0	0	0	0	0	0	15	0	0	0	0	0	0	0	0	0	15	Uncultured Firmicutes	Firmicutes	Copiotrophic	-	1	Adrian Ho, D. Paolo Di Lonardo, Paul L. E. Bodelier, Revisiting life strategy concepts in environmental microbial ecology, FEMS Microbiology Ecology, Volume 93, Issue 3, March 2017, fix006, https://doi.org/10.1093/femsec/fix006	2
bddf0be22c557ff3aaaeefb62a3243cc	0	0	0	0	0	0	0	0	0	0	0	15	0	0	0	0	0	0	0	0	0	15	Bacteroides	Bacteroidetes	Copiotrophic	Yes	1	Dong, C. J., Wang, L. L., Li, Q., & Shang, Q. M. (2019). Bacterial communities in the rhizosphere, phyllosphere and endosphere of tomato plants. PloS one, 14(11), e0223847. https://doi.org/10.1371/journal.pone.0223847	2	Cobaugh, K.L., Schaeffer, S.M., DeBruyn, J.M., 2015. Functional and Structural Succession of Soil Microbial Communities below Decomposing Human Cadavers. PLOS ONE 10, e0130201. https://doi.org/10.1371/journal.pone.0130201
8d317cd0bfd7b2bc50c602cf03d27509	0	0	0	0	0	0	0	0	0	0	0	0	15	0	0	0	0	0	0	0	0	15	Paludibacter	Bacteroidetes	Copiotrophic	Yes	1	Ueki A, Akasaka H, Suzuki D, Ueki K. Paludibacter propionicigenes gen. nov., sp. nov., a novel strictly anaerobic, Gram-negative, propionate-producing bacterium isolated from plant residue in irrigated rice-field soil in Japan. Int J Syst Evol Microbiol. 2006 Jan;56(Pt 1):39-44. doi: 10.1099/ijs.0.63896-0. PMID: 16403864.	2	Hernández, M., Dumont, M.G., Yuan, Q., Conrad, R., 2015. Different Bacterial Populations Associated with the Roots and Rhizosphere of Rice Incorporate Plant-Derived Carbon. Applied and Environmental Microbiology 81, 2244–2253. https://doi.org/10.1128/AEM.03209-14
40724439d019224b1e816e69ee370171	0	0	0	0	0	0	0	0	0	0	0	0	15	0	0	0	0	0	0	0	0	15	Runella	Bacteroidetes	Copiotrophic	Yes	1	Ryu SH, Nguyen TTH, Park W, Kim CJ, Jeon CO. Runella limosa sp. nov., isolated from activated sludge. Int J Syst Evol Microbiol. 2006 Dec;56(Pt 12):2757-2760. doi: 10.1099/ijs.0.64460-0. PMID: 17158973.	2	Wolińska, A., Kuźniar, A., Gałązka, A., 2020. Biodiversity in the Rhizosphere of Selected Winter Wheat (Triticum aestivum L.) Cultivars—Genetic and Catabolic Fingerprinting. Agronomy 10, 953. https://doi.org/10.3390/agronomy10070953
8612a638846acf832935cb932a1f0398	0	0	0	0	0	0	0	0	0	0	0	15	0	0	0	0	0	0	0	0	0	15	Chryseobacterium	Bacteroidetes	Copiotrophic	Yes	1	Szoboszlay S, Atzél B, Kukolya J, Tóth EM, Márialigeti K, Schumann P, Kriszt B. Chryseobacterium hungaricum sp. nov., isolated from hydrocarbon-contaminated soil. Int J Syst Evol Microbiol. 2008 Dec;58(Pt 12):2748-54. doi: 10.1099/ijs.0.65847-0. PMID: 19060052.	2	Cho SH, Lee KS, Shin DS, Han JH, Park KS, Lee CH, Park KH, Kim SB. Four new species of Chryseobacterium from the rhizosphere of coastal sand dune plants, Chryseobacterium elymi sp. nov., Chryseobacterium hagamense sp. nov., Chryseobacterium lathyri sp. nov. and Chryseobacterium rhizosphaerae sp. nov. Syst Appl Microbiol. 2010 Apr;33(3):122-7. doi: 10.1016/j.syapm.2009.12.004. Epub 2010 Feb 24. PM…
facbfbdb46873f8a3dc800292feef0e2	0	0	0	0	0	0	0	0	0	0	0	15	0	0	0	0	0	0	0	0	0	15	Uncultured Lachnospiraceae	Firmicutes	Copiotrophic	Yes	1	San-Juan-Vergara, H., Zurek, E., Ajami, N.J. et al. A Lachnospiraceae-dominated bacterial signature in the fecal microbiota of HIV-infected individuals from Colombia, South America. Sci Rep 8, 4479 (2018). https://doi.org/10.1038/s41598-018-22629-7	2	Li H, Su JQ, Yang XR, Zhu YG. Distinct rhizosphere effect on active and total bacterial communities in paddy soils. Sci Total Environ. 2019 Feb 1;649:422-430. doi: 10.1016/j.scitotenv.2018.08.373. Epub 2018 Aug 28. PMID: 30176455.
0ca1f0dde882763c851e8079e939abd9	0	0	0	0	0	0	0	0	0	0	0	15	0	0	0	0	0	0	0	0	0	15	Ruminococcus	Firmicutes	Copiotrophic	Yes	1	La Reau AJ, Suen G. The Ruminococci: key symbionts of the gut ecosystem. J Microbiol. 2018 Mar;56(3):199-208. doi: 10.1007/s12275-018-8024-4. Epub 2018 Feb 28. PMID: 29492877.	2	Nwachukwu, B.C.; Ayangbenro, A.S.; Babalola, O.O. Elucidating the Rhizosphere Associated Bacteria for Environmental Sustainability. Agriculture 2021, 11, 75. https:// doi.org/10.3390/agriculture11010075
198c61a646f906de8ab6c2b24e143e42	0	0	0	0	0	0	0	0	0	0	0	15	0	0	0	0	0	0	0	0	0	15	Phascolarctobacterium	Firmicutes	Copiotrophic	Yes	1	Wu, F., Guo, X., Zhang, J., Zhang, M., Ou, Z., & Peng, Y. (2017). Phascolarctobacterium faecium abundant colonization in human gastrointestinal tract. Experimental and therapeutic medicine, 14(4), 3122–3126. https://doi.org/10.3892/etm.2017.4878	2	Wei, Z., Hu, X., Li, X., Zhang, Y., Jiang, L., Li, J., Guan, Z., Cai, Y., & Liao, X. (2017). The rhizospheric microbial community structure and diversity of deciduous and evergreen forests in Taihu Lake area, China. PloS one, 12(4), e0174411. https://doi.org/10.1371/journal.pone.0174411
bc50d9835c35f7a988643d870a3f4ebb	0	0	0	0	0	0	0	0	0	0	0	15	0	0	0	0	0	0	0	0	0	15	Uncultured Hyphomicrobiales	Proteobacteria	Copiotrophic	-	1	Reddy, C.A., Saravanan, R.S., 2013. Chapter Three - Polymicrobial Multi-functional Approach for Enhancement of Crop Productivity, in: Sariaslani, S., Gadd, G.M. (Eds.), Advances in Applied Microbiology. Academic Press, pp. 53–113. https://doi.org/10.1016/B978-0-12-407679-2.00003-X	2
2a56ac3fc4c3bcfa1039898bc16d75c1	0	0	0	0	0	0	0	0	0	0	15	0	0	0	0	0	0	0	0	0	0	15	Uncultured Desulfobacteriales	Proteobacteria	Copiotrophic	-	1	Kleindienst, S., Herbst, FA., Stagars, M. et al. Diverse sulfate-reducing bacteria of the Desulfosarcina/Desulfococcus clade are the key alkane degraders at marine seeps. ISME J 8, 2029–2044 (2014). https://doi.org/10.1038/ismej.2014.51	2
4f8762295a6be51088da59b9228ece06	0	0	0	0	0	0	0	0	2	0	0	13	0	0	0	0	0	0	0	0	0	15	Acinetobacter	Proteobacteria	Copiotrophic	Yes	1	Gulati A, Vyas P, Rahi P, Kasana RC. Plant growth-promoting and rhizosphere-competent Acinetobacter rhizosphaerae strain BIHB 723 from the cold deserts of the Himalayas. Curr Microbiol. 2009 Apr;58(4):371-7. doi: 10.1007/s00284-008-9339-x. Epub 2009 Jan 10. PMID: 19137371.	2
1739d8f19c1ac366a2138b64b03047a9	0	0	0	0	0	0	0	0	0	0	0	14	0	0	0	0	0	0	0	0	0	14	Rothia	Actinobacteria	Copiotrophic	Yes	1	Chou YJ, Chou JH, Lin KY, Lin MC, Wei YH, Arun AB, Young CC, Chen WM. Rothia terrae sp. nov. isolated from soil in Taiwan. Int J Syst Evol Microbiol. 2008 Jan;58(Pt 1):84-8. doi: 10.1099/ijs.0.65172-0. PMID: 18175688.	2	Gómez Expósito, R., de Bruijn, I., Postma, J., & Raaijmakers, J. M. (2017). Current Insights into the Role of Rhizosphere Bacteria in Disease Suppressive Soils. Frontiers in microbiology, 8, 2529. https://doi.org/10.3389/fmicb.2017.02529
2c736a72bb54d282a141b16b2ad2537a	0	0	0	0	0	0	0	0	0	0	0	14	0	0	0	0	0	0	0	0	0	14	Uncultured Bacteroidetes	Bacteroidetes	Copiotrophic	-	1	Adrian Ho, D. Paolo Di Lonardo, Paul L. E. Bodelier, Revisiting life strategy concepts in environmental microbial ecology, FEMS Microbiology Ecology, Volume 93, Issue 3, March 2017, fix006, https://doi.org/10.1093/femsec/fix006	2
cc60312357314937af544b9333c06feb	0	0	0	0	0	0	0	0	0	0	0	5	5	0	0	0	0	4	0	0	0	14	Pseudonocardia	Actinobacteria	Copiotrophic	Yes	1	Mahendra, S., Alvarez-Cohen, L. 2005, n.d. Pseudonocardia dioxanivorans sp. nov., a novel actinomycete that grows on 1,4-dioxane. International Journal of Systematic and Evolutionary Microbiology 55, 593–598. https://doi.org/10.1099/ijs.0.63085-0	2	Song J, Qiu S, Zhao J, Han C, Wang Y, Sun X, Jiang S, Wang X, Xiang W. Pseudonocardia tritici sp. nov., a novel actinomycete isolated from rhizosphere soil of wheat (Triticum aestivum L.). Antonie Van Leeuwenhoek. 2019 May;112(5):765-773. doi: 10.1007/s10482-018-01210-2. Epub 2018 Dec 7. PMID: 30536164.
96295a5c4a076e3d27ef5e7772f8d28d	0	0	0	0	0	0	0	0	0	0	0	14	0	0	0	0	0	0	0	0	0	14	Segetibacter	Bacteroidetes	Copiotrophic	Yes	1	An DS, Lee HG, Im WT, Liu QM, Lee ST. Segetibacter koreensis gen. nov., sp. nov., a novel member of the phylum Bacteroidetes, isolated from the soil of a ginseng field in South Korea. Int J Syst Evol Microbiol. 2007 Aug;57(Pt 8):1828-1833. doi: 10.1099/ijs.0.64803-0. PMID: 17684266.	2	Zhang, W., Zhang, B., Deng, J., Li, L., Yi, T., Hong, Y., 2021. The resistance of peanut to soil-borne pathogens improved by rhizosphere probiotics under calcium treatment. BMC Microbiology 21, 299. https://doi.org/10.1186/s12866-021-02355-3
b96bc7121f88b1162623d9f5eea8d895	0	0	0	0	0	0	0	0	0	0	0	14	0	0	0	0	0	0	0	0	0	14	Bacteroides	Bacteroidetes	Copiotrophic	Yes	1	Dong, C. J., Wang, L. L., Li, Q., & Shang, Q. M. (2019). Bacterial communities in the rhizosphere, phyllosphere and endosphere of tomato plants. PloS one, 14(11), e0223847. https://doi.org/10.1371/journal.pone.0223847	2	Cobaugh, K.L., Schaeffer, S.M., DeBruyn, J.M., 2015. Functional and Structural Succession of Soil Microbial Communities below Decomposing Human Cadavers. PLOS ONE 10, e0130201. https://doi.org/10.1371/journal.pone.0130201
1024261ea329f11d88b526b3023ece8c	0	0	0	0	0	0	0	0	0	0	0	0	14	0	0	0	0	0	0	0	0	14	Bacteroides	Bacteroidetes	Copiotrophic	Yes	1	Dong, C. J., Wang, L. L., Li, Q., & Shang, Q. M. (2019). Bacterial communities in the rhizosphere, phyllosphere and endosphere of tomato plants. PloS one, 14(11), e0223847. https://doi.org/10.1371/journal.pone.0223847	2	Cobaugh, K.L., Schaeffer, S.M., DeBruyn, J.M., 2015. Functional and Structural Succession of Soil Microbial Communities below Decomposing Human Cadavers. PLOS ONE 10, e0130201. https://doi.org/10.1371/journal.pone.0130201
deb90060cd7e33d6b3e583a968e4a11e	0	0	0	0	0	0	0	0	0	0	0	14	0	0	0	0	0	0	0	0	0	14	Prevotella	Bacteroidetes	Copiotrophic	Yes	1	Wei, Z., Hu, X., Li, X., Zhang, Y., Jiang, L., Li, J., Guan, Z., Cai, Y., & Liao, X. (2017). The rhizospheric microbial community structure and diversity of deciduous and evergreen forests in Taihu Lake area, China. PloS one, 12(4), e0174411. https://doi.org/10.1371/journal.pone.0174411	2
7498d0d15c7cb2f049ec6d0593b95f44	0	0	0	0	0	0	0	0	0	0	14	0	0	0	0	0	0	0	0	0	0	14	Solitalea	Bacteroidetes	Copiotrophic	No	1	Weon HY, Kim BY, Lee CM, Hong SB, Jeon YA, Koo BS, Kwon SW. Solitalea koreensis gen. nov., sp. nov. and the reclassification of [Flexibacter] canadensis as Solitalea canadensis comb. nov. Int J Syst Evol Microbiol. 2009 Aug;59(Pt 8):1969-75. doi: 10.1099/ijs.0.007278-0. Epub 2009 Jun 30. PMID: 19567567.	2
08bd43071a06abf56df235fca6655bea	0	0	0	0	0	0	0	0	0	0	0	14	0	0	0	0	0	0	0	0	0	14	Uncultured Lachnospiraceae	Firmicutes	Copiotrophic	Yes	1	San-Juan-Vergara, H., Zurek, E., Ajami, N.J. et al. A Lachnospiraceae-dominated bacterial signature in the fecal microbiota of HIV-infected individuals from Colombia, South America. Sci Rep 8, 4479 (2018). https://doi.org/10.1038/s41598-018-22629-7	2	Li H, Su JQ, Yang XR, Zhu YG. Distinct rhizosphere effect on active and total bacterial communities in paddy soils. Sci Total Environ. 2019 Feb 1;649:422-430. doi: 10.1016/j.scitotenv.2018.08.373. Epub 2018 Aug 28. PMID: 30176455.
baf2733b6a38e9f2630fc5c3c243941b	0	0	0	0	0	0	0	0	0	0	0	14	0	0	0	0	0	0	0	0	0	14	Uncultured Lachnospiraceae	Firmicutes	Copiotrophic	Yes	1	San-Juan-Vergara, H., Zurek, E., Ajami, N.J. et al. A Lachnospiraceae-dominated bacterial signature in the fecal microbiota of HIV-infected individuals from Colombia, South America. Sci Rep 8, 4479 (2018). https://doi.org/10.1038/s41598-018-22629-7	2	Li H, Su JQ, Yang XR, Zhu YG. Distinct rhizosphere effect on active and total bacterial communities in paddy soils. Sci Total Environ. 2019 Feb 1;649:422-430. doi: 10.1016/j.scitotenv.2018.08.373. Epub 2018 Aug 28. PMID: 30176455.
531b682905a47b64b29a5fd829936eaf	0	0	0	0	0	0	0	0	0	0	14	0	0	0	0	0	0	0	0	0	0	14	Uncultured Lachnospiraceae	Firmicutes	Copiotrophic	Yes	1	San-Juan-Vergara, H., Zurek, E., Ajami, N.J. et al. A Lachnospiraceae-dominated bacterial signature in the fecal microbiota of HIV-infected individuals from Colombia, South America. Sci Rep 8, 4479 (2018). https://doi.org/10.1038/s41598-018-22629-7	2	Li H, Su JQ, Yang XR, Zhu YG. Distinct rhizosphere effect on active and total bacterial communities in paddy soils. Sci Total Environ. 2019 Feb 1;649:422-430. doi: 10.1016/j.scitotenv.2018.08.373. Epub 2018 Aug 28. PMID: 30176455.
36d9ad396b85196c9b4cf68b81789585	0	0	0	0	0	0	0	0	0	0	14	0	0	0	0	0	0	0	0	0	0	14	Uncultured Lachnospiraceae	Firmicutes	Copiotrophic	Yes	1	San-Juan-Vergara, H., Zurek, E., Ajami, N.J. et al. A Lachnospiraceae-dominated bacterial signature in the fecal microbiota of HIV-infected individuals from Colombia, South America. Sci Rep 8, 4479 (2018). https://doi.org/10.1038/s41598-018-22629-7	2	Li H, Su JQ, Yang XR, Zhu YG. Distinct rhizosphere effect on active and total bacterial communities in paddy soils. Sci Total Environ. 2019 Feb 1;649:422-430. doi: 10.1016/j.scitotenv.2018.08.373. Epub 2018 Aug 28. PMID: 30176455.
23e2427dd1e5885cee7a16e1eb2a7080	0	0	0	0	0	0	0	0	0	0	0	14	0	0	0	0	0	0	0	0	0	14	Holdemanella	Firmicutes	Copiotrophic	Yes	1	Renoud, S., Vacheron, J., Abrouk, D., Prigent-Combaret, C., Legendre, L., Muller, D., Moënne-Loccoz, Y., 2022. Field Site-Specific Effects of an Azospirillum Seed Inoculant on Key Microbial Functional Groups in the Rhizosphere. Frontiers in Microbiology 12.	2	Romaní-Pérez, M., López-Almela, I., Bullich-Vilarrubias, C., Rueda-Ruzafa, L., Gómez Del Pulgar, E.M., Benítez-Páez, A., Liebisch, G., Lamas, J.A., Sanz, Y., 2021. Holdemanella biformis improves glucose tolerance and regulates GLP-1 signaling in obese mice. The FASEB Journal 35, e21734. https://doi.org/10.1096/fj.202100126R
ff5ef496a672dbe0351150ae58066db8	0	0	0	0	9	0	0	0	5	0	0	0	0	0	0	0	0	0	0	0	0	14	Mesorhizobium	Proteobacteria	Copiotrophic	Yes	1	Willems A. (2014) The Family Phyllobacteriaceae. In: Rosenberg E., DeLong E.F., Lory S., Stackebrandt E., Thompson F. (eds) The Prokaryotes. Springer, Berlin, Heidelberg. https://doi-org.ezproxy1.lib.asu.edu/10.1007/978-3-642-30197-1_298	2
50d7f9bb2cd99249839c604f74deeac0	0	0	0	0	0	0	0	0	0	0	0	0	0	0	14	0	0	0	0	0	0	14	Uncultured Hyphomicrobiales	Proteobacteria	Copiotrophic	-	1	Reddy, C.A., Saravanan, R.S., 2013. Chapter Three - Polymicrobial Multi-functional Approach for Enhancement of Crop Productivity, in: Sariaslani, S., Gadd, G.M. (Eds.), Advances in Applied Microbiology. Academic Press, pp. 53–113. https://doi.org/10.1016/B978-0-12-407679-2.00003-X	2
9989cd6ba1ca72d79816fbb9ef9998b2	0	0	0	0	0	0	0	0	0	0	0	14	0	0	0	0	0	0	0	0	0	14	Uncultured Hyphomicrobiales	Proteobacteria	Copiotrophic	-	1	Reddy, C.A., Saravanan, R.S., 2013. Chapter Three - Polymicrobial Multi-functional Approach for Enhancement of Crop Productivity, in: Sariaslani, S., Gadd, G.M. (Eds.), Advances in Applied Microbiology. Academic Press, pp. 53–113. https://doi.org/10.1016/B978-0-12-407679-2.00003-X	2
fc07b7d630bd5d6c09814f12433d31fe	0	0	0	0	0	0	0	0	0	0	0	14	0	0	0	0	0	0	0	0	0	14	Uncultured Hyphomicrobiales	Proteobacteria	Copiotrophic	-	1	Reddy, C.A., Saravanan, R.S., 2013. Chapter Three - Polymicrobial Multi-functional Approach for Enhancement of Crop Productivity, in: Sariaslani, S., Gadd, G.M. (Eds.), Advances in Applied Microbiology. Academic Press, pp. 53–113. https://doi.org/10.1016/B978-0-12-407679-2.00003-X	2
9326255138d9a8016e7612b1393e21cd	0	0	0	0	0	0	0	0	0	0	0	0	0	14	0	0	0	0	0	0	0	14	Rubellimicrobium	Proteobacteria	Copiotrophic	Yes	1	Adrian Ho, D. Paolo Di Lonardo, Paul L. E. Bodelier, Revisiting life strategy concepts in environmental microbial ecology, FEMS Microbiology Ecology, Volume 93, Issue 3, March 2017, fix006, https://doi.org/10.1093/femsec/fix006	2	Schreiter, S., Ding, G.-C., Heuer, H., Neumann, G., Sandmann, M., Grosch, R., Kropf, S., Smalla, K., 2014. Effect of the soil type on the microbiome in the rhizosphere of field-grown lettuce. Frontiers in Microbiology 5.
edcbca32068dc5cf9ef91f00aa7697d2	0	0	0	0	0	0	0	0	0	0	14	0	0	0	0	0	0	0	0	0	0	14	Sphingomonas	Proteobacteria	Copiotrophic	Yes	1	Bledsoe, R.B., Goodwillie, C., Peralta, A.L., 2020. Long-term nutrient enrichment of an oligotroph-dominated wetland increases bacterial diversity in bulk soils and plant rhizospheres. https://doi.org/10.1101/2020.01.08.899781	2	Luo Y, Wang F, Huang Y, Zhou M, Gao J, Yan T, Sheng H, An L. Sphingomonas sp. Cra20 Increases Plant Growth Rate and Alters Rhizosphere Microbial Community Structure of Arabidopsis thaliana Under Drought Stress. Front Microbiol. 2019 Jun 5;10:1221. doi: 10.3389/fmicb.2019.01221. PMID: 31231328; PMCID: PMC6560172.
fd19bdeb0b8e56113a7ac58a1941e179	0	0	0	0	14	0	0	0	0	0	0	0	0	0	0	0	0	0	0	0	0	14	Sphingomonas	Proteobacteria	Copiotrophic	Yes	1	Bledsoe, R.B., Goodwillie, C., Peralta, A.L., 2020. Long-term nutrient enrichment of an oligotroph-dominated wetland increases bacterial diversity in bulk soils and plant rhizospheres. https://doi.org/10.1101/2020.01.08.899781	2	Luo Y, Wang F, Huang Y, Zhou M, Gao J, Yan T, Sheng H, An L. Sphingomonas sp. Cra20 Increases Plant Growth Rate and Alters Rhizosphere Microbial Community Structure of Arabidopsis thaliana Under Drought Stress. Front Microbiol. 2019 Jun 5;10:1221. doi: 10.3389/fmicb.2019.01221. PMID: 31231328; PMCID: PMC6560172.
5b39cdd5e448eb50ba7e8b91d5600580	0	0	0	0	0	0	0	0	0	0	0	0	0	0	0	0	14	0	0	0	0	14	Sphingomonas	Proteobacteria	Copiotrophic	Yes	1	Bledsoe, R.B., Goodwillie, C., Peralta, A.L., 2020. Long-term nutrient enrichment of an oligotroph-dominated wetland increases bacterial diversity in bulk soils and plant rhizospheres. https://doi.org/10.1101/2020.01.08.899781	2	Luo Y, Wang F, Huang Y, Zhou M, Gao J, Yan T, Sheng H, An L. Sphingomonas sp. Cra20 Increases Plant Growth Rate and Alters Rhizosphere Microbial Community Structure of Arabidopsis thaliana Under Drought Stress. Front Microbiol. 2019 Jun 5;10:1221. doi: 10.3389/fmicb.2019.01221. PMID: 31231328; PMCID: PMC6560172.
3b9de46214a072e8d2129ed4fa5f1994	0	0	0	0	0	0	0	0	0	0	0	14	0	0	0	0	0	0	0	0	0	14	Schlegelella	Proteobacteria	Copiotrophic	Yes	1	An, Z., Guo, F., Chen, Y., Bai, G., & Chen, Z. (2020). Rhizosphere bacterial and fungal communities during the growth of Angelica sinensis seedlings cultivated in an Alpine uncultivated meadow soil. PeerJ, 8, e8541. https://doi.org/10.7717/peerj.8541	2	Simon, M., Scheuner, C., Meier-Kolthoff, J.P., Brinkhoff, T., Wagner-Döbler, I., Ulbrich, M., Klenk, H.-P., Schomburg, D., Petersen, J., Göker, M., 2017. Phylogenomics of Rhodobacteraceae reveals evolutionary adaptation to marine and non-marine habitats. ISME J 11, 1483–1499. https://doi.org/10.1038/ismej.2016.198
00a78bf0d444cf7d9fa31d2cb3e61bc4	0	0	0	0	0	0	0	0	0	0	0	14	0	0	0	0	0	0	0	0	0	14	Sutterella	Proteobacteria	Copiotrophic	No	1	Hiippala, K., Kainulainen, V., Kalliomäki, M., Arkkila, P., Satokari, R., 2016. Mucosal Prevalence and Interactions with the Epithelium Indicate Commensalism of Sutterella spp. Frontiers in Microbiology 7.	2
a839ea573516ed411a61b5add027a34c	0	0	0	0	0	0	0	0	0	0	0	14	0	0	0	0	0	0	0	0	0	14	Uncultured Myxococcales	Proteobacteria	Copiotrophic	-	1	Zhan, Y., Liu, W., Bao, Y., Zhang, J., Petropoulos, E., Li, Z., Lin, X., Feng, Y., 2018. Fertilization shapes a well-organized community of bacterial decomposers for accelerated paddy straw degradation. Sci Rep 8, 7981. https://doi.org/10.1038/s41598-018-26375-8	2
f850ba953271deb8ec13e332635c82d5	0	0	0	0	0	0	0	0	0	0	0	14	0	0	0	0	0	0	0	0	0	14	Syntrophobacter	Proteobacteria	Copiotrophic	Yes	1	Harmsen HJ, Van Kuijk BL, Plugge CM, Akkermans AD, De Vos WM, Stams AJ. Syntrophobacter fumaroxidans sp. nov., a syntrophic propionate-degrading sulfate-reducing bacterium. Int J Syst Bacteriol. 1998 Oct;48 Pt 4:1383-7. doi: 10.1099/00207713-48-4-1383. PMID: 9828440.	2	An, Z., Guo, F., Chen, Y., Bai, G., & Chen, Z. (2020). Rhizosphere bacterial and fungal communities during the growth of Angelica sinensis seedlings cultivated in an Alpine uncultivated meadow soil. PeerJ, 8, e8541. https://doi.org/10.7717/peerj.8541
b87f0ddbb1ddeff04d787383a2aaacc3	0	0	0	0	0	0	0	0	0	0	0	0	14	0	0	0	0	0	0	0	0	14	Aliarcobacter	Proteobacteria	Copiotrophic	No	1	Müller, E., Abdel-Glil, M. Y., Hotzel, H., Hänel, I., & Tomaso, H. (2020). Aliarcobacter butzleri from Water Poultry: Insights into Antimicrobial Resistance, Virulence and Heavy Metal Resistance. Genes, 11(9), 1104. https://doi.org/10.3390/genes11091104	2
8cdd142e7f90fe035369cc5a1bce6898	0	0	0	0	0	0	0	0	0	0	0	14	0	0	0	0	0	0	0	0	0	14	Aeromonas	Proteobacteria	Copiotrophic	Yes	1	Janda, J.M., Abbott, S.L., 2010. The Genus Aeromonas: Taxonomy, Pathogenicity, and Infection. Clinical Microbiology Reviews 23, 35–73. https://doi.org/10.1128/CMR.00039-09	2	Vieira, S., Sikorski, J., Dietz, S. et al. Drivers of the composition of active rhizosphere bacterial communities in temperate grasslands. ISME J 14, 463–475 (2020). https://doi.org/10.1038/s41396-019-0543-4
d15ea7a23c037620d0379cf004b0b899	0	0	0	0	0	0	0	0	0	0	0	0	14	0	0	0	0	0	0	0	0	14	Aeromonas	Proteobacteria	Copiotrophic	Yes	1	Janda, J.M., Abbott, S.L., 2010. The Genus Aeromonas: Taxonomy, Pathogenicity, and Infection. Clinical Microbiology Reviews 23, 35–73. https://doi.org/10.1128/CMR.00039-09	2	Vieira, S., Sikorski, J., Dietz, S. et al. Drivers of the composition of active rhizosphere bacterial communities in temperate grasslands. ISME J 14, 463–475 (2020). https://doi.org/10.1038/s41396-019-0543-4
65b71fdab518bdf1b0a30b227ae77728	0	0	0	0	0	0	0	0	0	0	0	14	0	0	0	0	0	0	0	0	0	14	Porticoccus	Proteobacteria	Copiotrophic	Yes	1	Al-Quwaie DA. Bacterial community dynamics with rhizosphere of Calotropis procera and Senna alexandrina desert plants in Saudi Arabia. Bioinformation. 2020 Aug 31;16(8):567-578. doi: 10.6026/97320630016567. PMID: 33214744; PMCID: PMC7649021.	2	Gutierrez, T., Nichols, P.D., Whitman, W.B., Aitken, M.D., 2012. Porticoccus hydrocarbonoclasticus sp. nov., an Aromatic Hydrocarbon-Degrading Bacterium Identified in Laboratory Cultures of Marine Phytoplankton. Applied and Environmental Microbiology 78, 628–637. https://doi.org/10.1128/AEM.06398-11
4850a238b7fbbd5ffa204c5a5a396f2c	0	0	0	0	0	0	0	0	0	0	0	14	0	0	0	0	0	0	0	0	0	14	Hafnia	Proteobacteria	Copiotrophic	Yes	1	Janda, J. M., & Abbott, S. L. (2006). The genus Hafnia: from soup to nuts. Clinical microbiology reviews, 19(1), 12–18. https://doi.org/10.1128/CMR.19.1.12-28.2006	2	Awolope OK, O'Driscoll NH, Di Salvo A, Lamb AJ. The complete genome sequence of Hafnia alvei A23BA; a potential antibiotic-producing rhizobacterium. BMC Res Notes. 2021 Jan 6;14(1):8. doi: 10.1186/s13104-020-05418-2. PMID: 33407900; PMCID: PMC7789536.
a76034995ef036ef5761b36c6b017316	0	0	0	0	0	0	0	0	0	0	0	14	0	0	0	0	0	0	0	0	0	14	Pseudomonas	Proteobacteria	Copiotrophic	Yes	1	Moore E.R.B., Tindall B.J., Martins Dos Santos V.A.P., Pieper D.H., Ramos JL., Palleroni N.J. (2006) Nonmedical: Pseudomonas. In: Dworkin M., Falkow S., Rosenberg E., Schleifer KH., Stackebrandt E. (eds) The Prokaryotes. Springer, New York, NY. https://doi.org/10.1007/0-387-30746-X_21	2
2c832ee112d65cc6d3d725350276a30d	0	0	0	0	0	0	0	0	0	0	0	13	0	0	0	0	0	0	0	0	0	13	Sphingomonas	Proteobacteria	Copiotrophic	Yes	1	Bledsoe, R.B., Goodwillie, C., Peralta, A.L., 2020. Long-term nutrient enrichment of an oligotroph-dominated wetland increases bacterial diversity in bulk soils and plant rhizospheres. https://doi.org/10.1101/2020.01.08.899781	2	Luo Y, Wang F, Huang Y, Zhou M, Gao J, Yan T, Sheng H, An L. Sphingomonas sp. Cra20 Increases Plant Growth Rate and Alters Rhizosphere Microbial Community Structure of Arabidopsis thaliana Under Drought Stress. Front Microbiol. 2019 Jun 5;10:1221. doi: 10.3389/fmicb.2019.01221. PMID: 31231328; PMCID: PMC6560172.
44396f15b10f6577d61a11c6047c939f	0	0	0	0	0	0	0	0	0	0	0	13	0	0	0	0	0	0	0	0	0	13	Methanobrevibacter	Archaea	Copiotrophic	Yes	1	Suyal, D. C., Yadav, A., Shouche, Y., & Goel, R. (2015). Diversified diazotrophs associated with the rhizosphere of Western Indian Himalayan native red kidney beans (Phaseolus vulgaris L.). 3 Biotech, 5(4), 433–441. https://doi.org/10.1007/s13205-014-0238-5	2	Samuel, B.S., Hansen, E.E., Manchester, J.K., Coutinho, P.M., Henrissat, B., Fulton, R., Latreille, P., Kim, K., Wilson, R.K., Gordon, J.I., 2007. Genomic and metabolic adaptations of Methanobrevibacter smithii to the human gut. Proceedings of the National Academy of Sciences 104, 10643–10648. https://doi.org/10.1073/pnas.0704189104
ab82627e3e67b1b80c7154ca2b462940	0	0	0	0	0	0	0	0	0	0	0	13	0	0	0	0	0	0	0	0	0	13	Solirubrobacter	Actinobacteria	Copiotrophic	Yes	1	Singleton, D.R., Furlong, M.A., Peacock, A.D., White, D.C., Coleman, D.C., Whitman, W.B.Y. 2003, n.d. Solirubrobacter pauli gen. nov., sp. nov., a mesophilic bacterium within the Rubrobacteridae related to common soil clones. International Journal of Systematic and Evolutionary Microbiology 53, 485–490. https://doi.org/10.1099/ijs.0.02438-0	2	Fernández-González, A.J., Martínez-Hidalgo, P., Cobo-Díaz, J.F., Villadas, P.J., Martínez-Molina, E., Toro, N., Tringe, S.G., Fernández-López, M., 2017. The rhizosphere microbiome of burned holm-oak: potential role of the genus Arthrobacter in the recovery of burned soils. Sci Rep 7, 6008. https://doi.org/10.1038/s41598-017-06112-3
ecf51a8d2dac4bcc29c10a1292de0a82	0	0	0	0	0	0	0	0	0	0	0	13	0	0	0	0	0	0	0	0	0	13	Bacteroides	Bacteroidetes	Copiotrophic	Yes	1	Dong, C. J., Wang, L. L., Li, Q., & Shang, Q. M. (2019). Bacterial communities in the rhizosphere, phyllosphere and endosphere of tomato plants. PloS one, 14(11), e0223847. https://doi.org/10.1371/journal.pone.0223847	2	Cobaugh, K.L., Schaeffer, S.M., DeBruyn, J.M., 2015. Functional and Structural Succession of Soil Microbial Communities below Decomposing Human Cadavers. PLOS ONE 10, e0130201. https://doi.org/10.1371/journal.pone.0130201
75a6063d31cdee697a38a131493d95e1	0	0	0	0	0	0	0	0	0	0	0	13	0	0	0	0	0	0	0	0	0	13	Phocaeicola	Bacteroidetes	Copiotrophic	No	1	Choi, J.Y., Choi, S.-H., Park, J.-E., Kim, J.-S., Lee, J., Lee, M.-K., Lee, J.-S., Lee, J.H., Jung, H., Hur, T.-Y., Kim, H.B., Lee, J.-H., Kim, J.-K., Kang, S.W., Park, S.-H. 2021, n.d. Phocaeicola faecicola sp. nov., isolated from porcine faeces. International Journal of Systematic and Evolutionary Microbiology 71, 005008. https://doi.org/10.1099/ijsem.0.005008	2
dd9e4c9e8448fab85b22e36c2c5c699c	0	0	0	0	0	0	0	0	0	0	0	13	0	0	0	0	0	0	0	0	0	13	Bacteroides	Bacteroidetes	Copiotrophic	Yes	1	Dong, C. J., Wang, L. L., Li, Q., & Shang, Q. M. (2019). Bacterial communities in the rhizosphere, phyllosphere and endosphere of tomato plants. PloS one, 14(11), e0223847. https://doi.org/10.1371/journal.pone.0223847	2	Cobaugh, K.L., Schaeffer, S.M., DeBruyn, J.M., 2015. Functional and Structural Succession of Soil Microbial Communities below Decomposing Human Cadavers. PLOS ONE 10, e0130201. https://doi.org/10.1371/journal.pone.0130201
9a32e48ab91a40f0db419299c68bc18f	0	0	0	0	0	0	0	0	0	0	0	13	0	0	0	0	0	0	0	0	0	13	Alistipes	Bacteroidetes	Copiotrophic	No	1	Parker, B.J., Wearsch, P.A., Veloo, A.C.M., Rodriguez-Palacios, A., 2020. The Genus Alistipes: Gut Bacteria With Emerging Implications to Inflammation, Cancer, and Mental Health. Frontiers in Immunology 11.	2
9e2f608b49df3f34c6b8371f0b80ef27	0	0	0	0	0	0	0	0	0	0	0	13	0	0	0	0	0	0	0	0	0	13	Clostridium	Firmicutes	Copiotrophic	Yes	1	Guo, P., Zhang, K., Ma, X., He, P., 2020. Clostridium species as probiotics: potentials and challenges. Journal of Animal Science and Biotechnology 11, 24. https://doi.org/10.1186/s40104-019-0402-1	2	Zhang, X., Zhao, C., Yu, S., Jiang, Z., Liu, S., Wu, Y., Huang, X., 2020. Rhizosphere Microbial Community Structure Is Selected by Habitat but Not Plant Species in Two Tropical Seagrass Beds. Frontiers in Microbiology 11.
d6c64c6bc20807f2d4bd34459f4e67d9	0	0	0	0	0	0	0	0	0	0	0	13	0	0	0	0	0	0	0	0	0	13	Blautia	Firmicutes	Copiotrophic	No	1	Liu, X., Mao, B., Gu, J., Wu, J., Cui, S., Wang, G., Zhao, J., Zhang, H., & Chen, W. (2021). Blautia-a new functional genus with potential probiotic properties?. Gut microbes, 13(1), 1–21. https://doi.org/10.1080/19490976.2021.1875796	2
7ac2088a5a4956e04d8558e2b71096f8	0	0	0	0	0	0	0	0	0	0	0	13	0	0	0	0	0	0	0	0	0	13	Uncultured Firmicutes	Firmicutes	Copiotrophic	-	1	Adrian Ho, D. Paolo Di Lonardo, Paul L. E. Bodelier, Revisiting life strategy concepts in environmental microbial ecology, FEMS Microbiology Ecology, Volume 93, Issue 3, March 2017, fix006, https://doi.org/10.1093/femsec/fix006	2
d1727d1e48c75aa40df5d51b16c73b81	0	0	0	0	0	13	0	0	0	0	0	0	0	0	0	0	0	0	0	0	0	13	Methylobacterium	Proteobacteria	Copiotrophic	Yes	1	Chiba, A.; Uchida, Y.; Kublik, S.; Vestergaard, G.; Buegger, F.; Schloter, M.; Schulz, S. Soil Bacterial Diversity Is Positively Correlated with Decomposition Rates during Early Phases of Maize Litter Decomposition. Microorganisms 2021, 9, 357. https://doi.org/10.3390/ microorganisms9020357	2	Egamberdieva, D., Wirth, S., Alqarawi, A. A., & Abd Allah, E. F. (2015). Salt tolerant Methylobacterium mesophilicum showed viable colonization abilities in the plant rhizosphere. Saudi journal of biological sciences, 22(5), 585–590. https://doi.org/10.1016/j.sjbs.2015.06.029
8010d99089ffe53a909ab9f2a5ab2422	0	0	0	0	0	0	0	0	0	0	0	13	0	0	0	0	0	0	0	0	0	13	Uncultured Hyphomicrobiales	Proteobacteria	Copiotrophic	-	1	Reddy, C.A., Saravanan, R.S., 2013. Chapter Three - Polymicrobial Multi-functional Approach for Enhancement of Crop Productivity, in: Sariaslani, S., Gadd, G.M. (Eds.), Advances in Applied Microbiology. Academic Press, pp. 53–113. https://doi.org/10.1016/B978-0-12-407679-2.00003-X	2
ecb23ed6732b86ad5aed39820028e218	0	0	0	0	0	0	0	0	0	0	13	0	0	0	0	0	0	0	0	0	0	13	Uncultured Sphingobacteriales	Bacteroidetes	Copiotrophic	-	1	Bledsoe, R.B., Goodwillie, C., Peralta, A.L., 2020. Long-term nutrient enrichment of an oligotroph-dominated wetland increases bacterial diversity in bulk soils and plant rhizospheres. https://doi.org/10.1101/2020.01.08.899781	2
1fc9d8d0b23d55c426ccba4082969a8c	0	0	0	0	0	0	0	0	0	0	0	13	0	0	0	0	0	0	0	0	0	13	Sphingomonas	Proteobacteria	Copiotrophic	Yes	1	Bledsoe, R.B., Goodwillie, C., Peralta, A.L., 2020. Long-term nutrient enrichment of an oligotroph-dominated wetland increases bacterial diversity in bulk soils and plant rhizospheres. https://doi.org/10.1101/2020.01.08.899781	2	Luo Y, Wang F, Huang Y, Zhou M, Gao J, Yan T, Sheng H, An L. Sphingomonas sp. Cra20 Increases Plant Growth Rate and Alters Rhizosphere Microbial Community Structure of Arabidopsis thaliana Under Drought Stress. Front Microbiol. 2019 Jun 5;10:1221. doi: 10.3389/fmicb.2019.01221. PMID: 31231328; PMCID: PMC6560172.
eb9e0852b3c123471dce1de02e139344	0	0	0	0	0	0	0	0	0	0	0	0	0	0	13	0	0	0	0	0	0	13	Sphingomonas	Proteobacteria	Copiotrophic	Yes	1	Bledsoe, R.B., Goodwillie, C., Peralta, A.L., 2020. Long-term nutrient enrichment of an oligotroph-dominated wetland increases bacterial diversity in bulk soils and plant rhizospheres. https://doi.org/10.1101/2020.01.08.899781	2	Luo Y, Wang F, Huang Y, Zhou M, Gao J, Yan T, Sheng H, An L. Sphingomonas sp. Cra20 Increases Plant Growth Rate and Alters Rhizosphere Microbial Community Structure of Arabidopsis thaliana Under Drought Stress. Front Microbiol. 2019 Jun 5;10:1221. doi: 10.3389/fmicb.2019.01221. PMID: 31231328; PMCID: PMC6560172.
f16d5543dc338451297aaf898262096a	0	0	0	0	0	0	0	0	0	0	0	0	0	0	0	0	13	0	0	0	0	13	Sphingomonas	Proteobacteria	Copiotrophic	Yes	1	Bledsoe, R.B., Goodwillie, C., Peralta, A.L., 2020. Long-term nutrient enrichment of an oligotroph-dominated wetland increases bacterial diversity in bulk soils and plant rhizospheres. https://doi.org/10.1101/2020.01.08.899781	2	Luo Y, Wang F, Huang Y, Zhou M, Gao J, Yan T, Sheng H, An L. Sphingomonas sp. Cra20 Increases Plant Growth Rate and Alters Rhizosphere Microbial Community Structure of Arabidopsis thaliana Under Drought Stress. Front Microbiol. 2019 Jun 5;10:1221. doi: 10.3389/fmicb.2019.01221. PMID: 31231328; PMCID: PMC6560172.
2c2716178d2698985b9da5f2dc0ee48a	0	0	0	0	0	0	0	0	0	0	0	0	0	0	0	0	0	0	0	3	10	13	Noviherbaspirillum	Proteobacteria	Copiotrophic	Yes	1	Adrian Ho, D. Paolo Di Lonardo, Paul L. E. Bodelier, Revisiting life strategy concepts in environmental microbial ecology, FEMS Microbiology Ecology, Volume 93, Issue 3, March 2017, fix006, https://doi.org/10.1093/femsec/fix006	2	Zhou, X., Wang, J.-T., Zhang, Z.-F., Li, W., Chen, W., Cai, L., 2020. Microbiota in the Rhizosphere and Seed of Rice From China, With Reference to Their Transmission and Biogeography. Frontiers in Microbiology 11.
38db351ab73820b5e5636aa4b8376179	0	0	0	0	0	0	0	0	0	0	0	13	0	0	0	0	0	0	0	0	0	13	Thiobacillus	Proteobacteria	Copiotrophic	Yes	1	Beheshti Ale Agha A, Kahrizi D, Ahmadvand A, Bashiri H, Fakhri R. Identification of Thiobacillus bacteria in agricultural soil in Iran using the 16S rRNA gene. Mol Biol Rep. 2018 Dec;45(6):1723-1731. doi: 10.1007/s11033-018-4316-3. Epub 2018 Nov 15. PMID: 30443822.	2	O'Brien, F., Dumont, M. G., Webb, J. S., & Poppy, G. M. (2018). Rhizosphere Bacterial Communities Differ According to Fertilizer Regimes and Cabbage (Brassica oleracea var. capitata L.) Harvest Time, but Not Aphid Herbivory. Frontiers in microbiology, 9, 1620. https://doi.org/10.3389/fmicb.2018.01620
ce7595dfd1f000679fc8235544e749ad	0	0	0	0	0	0	0	0	0	0	0	13	0	0	0	0	0	0	0	0	0	13	Uncultured Myxococcales	Proteobacteria	Copiotrophic	-	1	Zhan, Y., Liu, W., Bao, Y., Zhang, J., Petropoulos, E., Li, Z., Lin, X., Feng, Y., 2018. Fertilization shapes a well-organized community of bacterial decomposers for accelerated paddy straw degradation. Sci Rep 8, 7981. https://doi.org/10.1038/s41598-018-26375-8	2
fdad51d1d231b70cac1868d20aa51582	0	0	0	0	0	0	0	5	0	0	0	8	0	0	0	0	0	0	0	0	0	13	Uncultured Myxococcales	Proteobacteria	Copiotrophic	-	1	Zhan, Y., Liu, W., Bao, Y., Zhang, J., Petropoulos, E., Li, Z., Lin, X., Feng, Y., 2018. Fertilization shapes a well-organized community of bacterial decomposers for accelerated paddy straw degradation. Sci Rep 8, 7981. https://doi.org/10.1038/s41598-018-26375-8	2
21e5081a0f50146f892038405f51c8c6	0	0	0	0	0	0	0	0	0	0	0	13	0	0	0	0	0	0	0	0	0	13	Uncultured Myxococcales	Proteobacteria	Copiotrophic	-	1	Zhan, Y., Liu, W., Bao, Y., Zhang, J., Petropoulos, E., Li, Z., Lin, X., Feng, Y., 2018. Fertilization shapes a well-organized community of bacterial decomposers for accelerated paddy straw degradation. Sci Rep 8, 7981. https://doi.org/10.1038/s41598-018-26375-8	2
4f6c1e27a859afe57500a6348039e1db	0	0	0	0	0	0	0	0	0	0	13	0	0	0	0	0	0	0	0	0	0	13	Uncultured Moraxellacacae	Proteobacteria	Copiotrophic	-	1	Teixeira, L.M., Merquior, V.L.C., 2014. The Family Moraxellaceae, in: Rosenberg, E., DeLong, E.F., Lory, S., Stackebrandt, E., Thompson, F. (Eds.), The Prokaryotes. Springer Berlin Heidelberg, Berlin, Heidelberg, pp. 443–476. https://doi.org/10.1007/978-3-642-38922-1_245	2
eac7d62126aa6d9ea97c6781fa55b3a1	12	0	0	0	0	0	0	0	0	0	0	0	0	0	0	0	0	0	0	0	0	12	Methanocorpusculum	Archaea	Copiotrophic	No	1	Chroňáková, A., Schloter-Hai, B., Radl, V., Endesfelder, D., Quince, C., Elhottová, D., Šimek, M., Schloter, M., 2015. Response of Archaeal and Bacterial Soil Communities to Changes Associated with Outdoor Cattle Overwintering. PLOS ONE 10, e0135627. https://doi.org/10.1371/journal.pone.0135627	2
04e01841a5e1bf33dcc6bb33c6380138	0	0	0	0	0	0	0	0	0	0	0	12	0	0	0	0	0	0	0	0	0	12	Mycolicibacterium	Actinobacteria	Copiotrophic	Yes	1	Golubev, S.N., Muratova, A.Yu., Panchenko, L.V., Shchyogolev, S.Yu., Turkovskaya, O.V., 2021. Mycolicibacterium sp. strain PAM1, an alfalfa rhizosphere dweller, catabolizes PAHs and promotes partner-plant growth. Microbiological Research 253, 126885. https://doi.org/10.1016/j.micres.2021.126885	2	Nouioui, I., Sangal, V., Cortés-Albayay, C., Jando, M., Igual, J.M., Klenk, H.-P., Zhang, Y.-Q., Goodfellow, M. 2019, n.d. Mycolicibacterium stellerae sp. nov., a rapidly growing scotochromogenic strain isolated from Stellera chamaejasme. International Journal of Systematic and Evolutionary Microbiology 69, 3465–3471. https://doi.org/10.1099/ijsem.0.003644
212583feaf94127804b618ee18e5d26b	0	0	0	0	0	0	0	0	0	0	0	12	0	0	0	0	0	0	0	0	0	12	Solirubrobacter	Actinobacteria	Copiotrophic	Yes	1	Singleton, D.R., Furlong, M.A., Peacock, A.D., White, D.C., Coleman, D.C., Whitman, W.B.Y. 2003, n.d. Solirubrobacter pauli gen. nov., sp. nov., a mesophilic bacterium within the Rubrobacteridae related to common soil clones. International Journal of Systematic and Evolutionary Microbiology 53, 485–490. https://doi.org/10.1099/ijs.0.02438-0	2	Fernández-González, A.J., Martínez-Hidalgo, P., Cobo-Díaz, J.F., Villadas, P.J., Martínez-Molina, E., Toro, N., Tringe, S.G., Fernández-López, M., 2017. The rhizosphere microbiome of burned holm-oak: potential role of the genus Arthrobacter in the recovery of burned soils. Sci Rep 7, 6008. https://doi.org/10.1038/s41598-017-06112-3
cd4a90725b6276a253311ab872640221	0	0	0	0	3	9	0	0	0	0	0	0	0	0	0	0	0	0	0	0	0	12	Uncultured Sphingobacteriales	Bacteroidetes	Copiotrophic	-	1	Bledsoe, R.B., Goodwillie, C., Peralta, A.L., 2020. Long-term nutrient enrichment of an oligotroph-dominated wetland increases bacterial diversity in bulk soils and plant rhizospheres. https://doi.org/10.1101/2020.01.08.899781	2
723f2a82239b2d3ba06b3b3021000183	0	0	0	0	0	0	0	0	0	0	0	0	0	0	12	0	0	0	0	0	0	12	Flavisolibacter	Bacteroidetes	Copiotrophic	Yes	1	Li YD, Zhou XK, Mo MH, Jiao JY, Yang DQ, Li WJ, Zhang TK, Qin SC, Duan YQ. Flavisolibacter nicotianae sp. nov., isolated from rhizosphere soil of Nicotiana tabacum L. Int J Syst Evol Microbiol. 2019 Jul;69(7):2082-2088. doi: 10.1099/ijsem.0.003440. Epub 2019 May 17. PMID: 31099732.	2	Liao, J., Xu, Q., Xu, H., Huang, D., 2019. Natural Farming Improves Soil Quality and Alters Microbial Diversity in a Cabbage Field in Japan. Sustainability 11, 3131. https://doi.org/10.3390/su11113131
50a2226d69e1e0e42c51c5fe647bdfef	0	0	0	0	0	0	0	0	0	0	0	0	0	0	0	0	12	0	0	0	0	12	Flavisolibacter	Bacteroidetes	Copiotrophic	Yes	1	Li YD, Zhou XK, Mo MH, Jiao JY, Yang DQ, Li WJ, Zhang TK, Qin SC, Duan YQ. Flavisolibacter nicotianae sp. nov., isolated from rhizosphere soil of Nicotiana tabacum L. Int J Syst Evol Microbiol. 2019 Jul;69(7):2082-2088. doi: 10.1099/ijsem.0.003440. Epub 2019 May 17. PMID: 31099732.	2	Liao, J., Xu, Q., Xu, H., Huang, D., 2019. Natural Farming Improves Soil Quality and Alters Microbial Diversity in a Cabbage Field in Japan. Sustainability 11, 3131. https://doi.org/10.3390/su11113131
0165586d1bba5c7263a598ed27f9265c	0	0	0	0	0	0	0	0	0	0	0	12	0	0	0	0	0	0	0	0	0	12	Bacteroides	Bacteroidetes	Copiotrophic	Yes	1	Dong, C. J., Wang, L. L., Li, Q., & Shang, Q. M. (2019). Bacterial communities in the rhizosphere, phyllosphere and endosphere of tomato plants. PloS one, 14(11), e0223847. https://doi.org/10.1371/journal.pone.0223847	2	Cobaugh, K.L., Schaeffer, S.M., DeBruyn, J.M., 2015. Functional and Structural Succession of Soil Microbial Communities below Decomposing Human Cadavers. PLOS ONE 10, e0130201. https://doi.org/10.1371/journal.pone.0130201
a18319251eecc62cb3194d7cf3e15857	0	0	0	0	0	0	0	0	0	0	0	12	0	0	0	0	0	0	0	0	0	12	Bacteroides	Bacteroidetes	Copiotrophic	Yes	1	Dong, C. J., Wang, L. L., Li, Q., & Shang, Q. M. (2019). Bacterial communities in the rhizosphere, phyllosphere and endosphere of tomato plants. PloS one, 14(11), e0223847. https://doi.org/10.1371/journal.pone.0223847	2	Cobaugh, K.L., Schaeffer, S.M., DeBruyn, J.M., 2015. Functional and Structural Succession of Soil Microbial Communities below Decomposing Human Cadavers. PLOS ONE 10, e0130201. https://doi.org/10.1371/journal.pone.0130201
d662362cc9facb966ce7d9b288add900	0	8	4	0	0	0	0	0	0	0	0	0	0	0	0	0	0	0	0	0	0	12	Dysgonomonas	Bacteroidetes	Copiotrophic	Yes	1	Lawson PA, Falsen E, Inganäs E, Weyant RS, Collins MD. Dysgonomonas mossii sp. nov., from human sources. Syst Appl Microbiol. 2002 Aug;25(2):194-7. doi: 10.1078/0723-2020-00107. PMID: 12353872.	2	Truu, M., Ostonen, I., Preem, J.-K., Lõhmus, K., Nõlvak, H., Ligi, T., Rosenvald, K., Parts, K., Kupper, P., Truu, J., 2017. Elevated Air Humidity Changes Soil Bacterial Community Structure in the Silver Birch Stand. Frontiers in Microbiology 8.
aebb20539956014d9f31d877bfe880a0	0	0	0	0	0	0	0	0	0	0	0	12	0	0	0	0	0	0	0	0	0	12	Alistipes	Bacteroidetes	Copiotrophic	No	1	Parker, B.J., Wearsch, P.A., Veloo, A.C.M., Rodriguez-Palacios, A., 2020. The Genus Alistipes: Gut Bacteria With Emerging Implications to Inflammation, Cancer, and Mental Health. Frontiers in Immunology 11.	2
0438f0f85a915f5fea1e0abe4510a392	0	0	0	0	0	0	12	0	0	0	0	0	0	0	0	0	0	0	0	0	0	12	Uncultured Sphingobacteriales	Bacteroidetes	Copiotrophic	-	1	Bledsoe, R.B., Goodwillie, C., Peralta, A.L., 2020. Long-term nutrient enrichment of an oligotroph-dominated wetland increases bacterial diversity in bulk soils and plant rhizospheres. https://doi.org/10.1101/2020.01.08.899781	2
21ec4d257421a662572a9f652d68b938	0	0	0	0	0	0	0	0	4	0	0	8	0	0	0	0	0	0	0	0	0	12	Chryseobacterium	Bacteroidetes	Copiotrophic	Yes	1	Szoboszlay S, Atzél B, Kukolya J, Tóth EM, Márialigeti K, Schumann P, Kriszt B. Chryseobacterium hungaricum sp. nov., isolated from hydrocarbon-contaminated soil. Int J Syst Evol Microbiol. 2008 Dec;58(Pt 12):2748-54. doi: 10.1099/ijs.0.65847-0. PMID: 19060052.	2	Cho SH, Lee KS, Shin DS, Han JH, Park KS, Lee CH, Park KH, Kim SB. Four new species of Chryseobacterium from the rhizosphere of coastal sand dune plants, Chryseobacterium elymi sp. nov., Chryseobacterium hagamense sp. nov., Chryseobacterium lathyri sp. nov. and Chryseobacterium rhizosphaerae sp. nov. Syst Appl Microbiol. 2010 Apr;33(3):122-7. doi: 10.1016/j.syapm.2009.12.004. Epub 2010 Feb 24. PM…
3ef6c509e68722fe0e07c9356e3ff4ec	12	0	0	0	0	0	0	0	0	0	0	0	0	0	0	0	0	0	0	0	0	12	Myroides	Bacteroidetes	Copiotrophic	Yes	1	Zhao YX, Wang JJ, Zhang L, Zhang S, Su SL, Duan JA, Yao ZZ, Xu SK. Bioactive luteoloside produced by Myroides odoratimimus, solvent-tolerant bacterium form the rhizosphere of Lonicera japonica. Nat Prod Res. 2019 Dec;33(24):3559-3562. doi: 10.1080/14786419.2018.1481838. Epub 2018 Jun 8. PMID: 29882431.	2	LaVergne, S., Gaufin, T., Richman, D., 2019. Myroides injenensis Bacteremia and Severe Cellulitis. Open Forum Infectious Diseases 6, ofz282. https://doi.org/10.1093/ofid/ofz282
07ea0967b7c33a90eb3f7ffb54f6b7b2	0	0	0	0	0	0	0	0	0	0	0	12	0	0	0	0	0	0	0	0	0	12	Uncultured Lachnospiraceae	Firmicutes	Copiotrophic	Yes	1	San-Juan-Vergara, H., Zurek, E., Ajami, N.J. et al. A Lachnospiraceae-dominated bacterial signature in the fecal microbiota of HIV-infected individuals from Colombia, South America. Sci Rep 8, 4479 (2018). https://doi.org/10.1038/s41598-018-22629-7	2	Li H, Su JQ, Yang XR, Zhu YG. Distinct rhizosphere effect on active and total bacterial communities in paddy soils. Sci Total Environ. 2019 Feb 1;649:422-430. doi: 10.1016/j.scitotenv.2018.08.373. Epub 2018 Aug 28. PMID: 30176455.
eaf0a034c38074af4ef46194fc879f32	0	0	0	0	0	0	0	0	0	0	0	12	0	0	0	0	0	0	0	0	0	12	Uncultured Lachnospiraceae	Firmicutes	Copiotrophic	Yes	1	San-Juan-Vergara, H., Zurek, E., Ajami, N.J. et al. A Lachnospiraceae-dominated bacterial signature in the fecal microbiota of HIV-infected individuals from Colombia, South America. Sci Rep 8, 4479 (2018). https://doi.org/10.1038/s41598-018-22629-7	2	Li H, Su JQ, Yang XR, Zhu YG. Distinct rhizosphere effect on active and total bacterial communities in paddy soils. Sci Total Environ. 2019 Feb 1;649:422-430. doi: 10.1016/j.scitotenv.2018.08.373. Epub 2018 Aug 28. PMID: 30176455.
586f2a23736b00b0d8636f61c4c85910	0	0	0	0	0	0	0	0	0	0	0	12	0	0	0	0	0	0	0	0	0	12	Clostridium	Firmicutes	Copiotrophic	Yes	1	Guo, P., Zhang, K., Ma, X., He, P., 2020. Clostridium species as probiotics: potentials and challenges. Journal of Animal Science and Biotechnology 11, 24. https://doi.org/10.1186/s40104-019-0402-1	2	Zhang, X., Zhao, C., Yu, S., Jiang, Z., Liu, S., Wu, Y., Huang, X., 2020. Rhizosphere Microbial Community Structure Is Selected by Habitat but Not Plant Species in Two Tropical Seagrass Beds. Frontiers in Microbiology 11.
7af8814043008836c6071bb45e7b04d8	0	0	0	0	0	0	0	0	0	0	0	12	0	0	0	0	0	0	0	0	0	12	Faecalibacterium	Firmicutes	Copiotrophic	Yes	1	Teixeira, L., Peixoto, R., Cury, J. et al. Bacterial diversity in rhizosphere soil from Antarctic vascular plants of Admiralty Bay, maritime Antarctica. ISME J 4, 989–1001 (2010). https://doi.org/10.1038/ismej.2010.35	2	De Filippis, F., Pasolli, E., Ercolini, D., 2020. Newly Explored Faecalibacterium Diversity Is Connected to Age, Lifestyle, Geography, and Disease. Current Biology 30, 4932-4943.e4. https://doi.org/10.1016/j.cub.2020.09.063
a38b96426721629bcc49d1b83c4070ca	0	0	0	0	0	0	0	0	0	0	0	12	0	0	0	0	0	0	0	0	0	12	Uncultured Lachnospiraceae	Firmicutes	Copiotrophic	Yes	1	San-Juan-Vergara, H., Zurek, E., Ajami, N.J. et al. A Lachnospiraceae-dominated bacterial signature in the fecal microbiota of HIV-infected individuals from Colombia, South America. Sci Rep 8, 4479 (2018). https://doi.org/10.1038/s41598-018-22629-7	2	Li H, Su JQ, Yang XR, Zhu YG. Distinct rhizosphere effect on active and total bacterial communities in paddy soils. Sci Total Environ. 2019 Feb 1;649:422-430. doi: 10.1016/j.scitotenv.2018.08.373. Epub 2018 Aug 28. PMID: 30176455.
62c40afeed7031ec4bcc968390f197ac	0	0	0	0	0	0	0	0	0	0	0	12	0	0	0	0	0	0	0	0	0	12	Clostridium	Firmicutes	Copiotrophic	Yes	1	Guo, P., Zhang, K., Ma, X., He, P., 2020. Clostridium species as probiotics: potentials and challenges. Journal of Animal Science and Biotechnology 11, 24. https://doi.org/10.1186/s40104-019-0402-1	2	Zhang, X., Zhao, C., Yu, S., Jiang, Z., Liu, S., Wu, Y., Huang, X., 2020. Rhizosphere Microbial Community Structure Is Selected by Habitat but Not Plant Species in Two Tropical Seagrass Beds. Frontiers in Microbiology 11.
66f81344285bd040ed9292183a2e3b4f	0	0	0	0	0	0	0	0	0	0	0	12	0	0	0	0	0	0	0	0	0	12	Uncultured Oscillospiraceae	Firmicutes	Copiotrophic	-	1	Pascual, J., Hahnke, S., Abendroth, C., Langer, T., Ramm, P., Klocke, M., Luschnig, O., Porcar, M., 2020. Draft Genome Sequence of a New Oscillospiraceae Bacterium Isolated from Anaerobic Digestion of Biomass. Microbiology Resource Announcements. https://doi.org/10.1128/MRA.00507-20	2
445ad463e92602c013aeaff354380a2c	0	0	0	0	0	0	0	0	0	0	0	0	0	0	0	0	0	12	0	0	0	12	Ruminococcus	Firmicutes	Copiotrophic	Yes	1	La Reau AJ, Suen G. The Ruminococci: key symbionts of the gut ecosystem. J Microbiol. 2018 Mar;56(3):199-208. doi: 10.1007/s12275-018-8024-4. Epub 2018 Feb 28. PMID: 29492877.	2	Nwachukwu, B.C.; Ayangbenro, A.S.; Babalola, O.O. Elucidating the Rhizosphere Associated Bacteria for Environmental Sustainability. Agriculture 2021, 11, 75. https:// doi.org/10.3390/agriculture11010075
8c7e349f28697a0f14e176fe9aa4288b	0	12	0	0	0	0	0	0	0	0	0	0	0	0	0	0	0	0	0	0	0	12	Brevundimonas	Proteobacteria	Copiotrophic	Yes	1	Chiba, A.; Uchida, Y.; Kublik, S.; Vestergaard, G.; Buegger, F.; Schloter, M.; Schulz, S. Soil Bacterial Diversity Is Positively Correlated with Decomposition Rates during Early Phases of Maize Litter Decomposition. Microorganisms 2021, 9, 357. https://doi.org/10.3390/ microorganisms9020357	2	Naqqash, T., Imran, A., Hameed, S. et al. First report of diazotrophic Brevundimonas spp. as growth enhancer and root colonizer of potato. Sci Rep 10, 12893 (2020). https://doi.org/10.1038/s41598-020-69782-6
0f4cc131b8ff3be8176cc395cee9cbca	0	0	0	0	0	0	0	0	0	0	0	12	0	0	0	0	0	0	0	0	0	12	Uncultured Hyphomicrobiales	Proteobacteria	Copiotrophic	-	1	Reddy, C.A., Saravanan, R.S., 2013. Chapter Three - Polymicrobial Multi-functional Approach for Enhancement of Crop Productivity, in: Sariaslani, S., Gadd, G.M. (Eds.), Advances in Applied Microbiology. Academic Press, pp. 53–113. https://doi.org/10.1016/B978-0-12-407679-2.00003-X	2
a43e85aa24c45f316b54a20a11ca82ac	0	0	0	0	0	0	0	0	0	0	0	0	0	0	0	7	0	0	0	0	5	12	Uncultured Hyphomicrobiales	Proteobacteria	Copiotrophic	-	1	Reddy, C.A., Saravanan, R.S., 2013. Chapter Three - Polymicrobial Multi-functional Approach for Enhancement of Crop Productivity, in: Sariaslani, S., Gadd, G.M. (Eds.), Advances in Applied Microbiology. Academic Press, pp. 53–113. https://doi.org/10.1016/B978-0-12-407679-2.00003-X	2
8e667cfb760015aa38db540a5a1b2ca0	0	0	0	0	0	0	0	0	0	0	0	0	0	0	0	0	0	0	0	0	12	12	Uncultured Sphingobacteriales	Bacteroidetes	Copiotrophic	-	1	Bledsoe, R.B., Goodwillie, C., Peralta, A.L., 2020. Long-term nutrient enrichment of an oligotroph-dominated wetland increases bacterial diversity in bulk soils and plant rhizospheres. https://doi.org/10.1101/2020.01.08.899781	2
0a8be677c6fb26a05b6fe7fcda37b222	0	0	0	0	0	0	0	0	0	0	0	0	0	0	12	0	0	0	0	0	0	12	Sphingomonas	Proteobacteria	Copiotrophic	Yes	1	Bledsoe, R.B., Goodwillie, C., Peralta, A.L., 2020. Long-term nutrient enrichment of an oligotroph-dominated wetland increases bacterial diversity in bulk soils and plant rhizospheres. https://doi.org/10.1101/2020.01.08.899781	2	Luo Y, Wang F, Huang Y, Zhou M, Gao J, Yan T, Sheng H, An L. Sphingomonas sp. Cra20 Increases Plant Growth Rate and Alters Rhizosphere Microbial Community Structure of Arabidopsis thaliana Under Drought Stress. Front Microbiol. 2019 Jun 5;10:1221. doi: 10.3389/fmicb.2019.01221. PMID: 31231328; PMCID: PMC6560172.
5ae70c1f26390eec9481d67ca5f87c02	0	0	0	0	0	0	0	0	0	0	0	12	0	0	0	0	0	0	0	0	0	12	Duganella	Proteobacteria	Copiotrophic	Yes	1	Aranda S, Montes-Borrego M, Landa BB. Purple-pigmented violacein-producing Duganella spp. inhabit the rhizosphere of wild and cultivated olives in southern Spain. Microb Ecol. 2011 Aug;62(2):446-59. doi: 10.1007/s00248-011-9840-9. Epub 2011 Mar 22. PMID: 21424823.	2
bc21210e1cee9335e615d4449f5a4351	0	0	0	0	0	0	0	0	0	0	0	12	0	0	0	0	0	0	0	0	0	12	Pseudomonas	Proteobacteria	Copiotrophic	Yes	1	Moore E.R.B., Tindall B.J., Martins Dos Santos V.A.P., Pieper D.H., Ramos JL., Palleroni N.J. (2006) Nonmedical: Pseudomonas. In: Dworkin M., Falkow S., Rosenberg E., Schleifer KH., Stackebrandt E. (eds) The Prokaryotes. Springer, New York, NY. https://doi.org/10.1007/0-387-30746-X_21	2
3349fa4e6ab5e17cef8b1876b044002a	0	0	0	0	0	0	0	0	0	0	11	0	0	0	0	0	0	0	0	0	0	11	Pseudonocardia	Actinobacteria	Copiotrophic	Yes	1	Mahendra, S., Alvarez-Cohen, L. 2005, n.d. Pseudonocardia dioxanivorans sp. nov., a novel actinomycete that grows on 1,4-dioxane. International Journal of Systematic and Evolutionary Microbiology 55, 593–598. https://doi.org/10.1099/ijs.0.63085-0	2	Song J, Qiu S, Zhao J, Han C, Wang Y, Sun X, Jiang S, Wang X, Xiang W. Pseudonocardia tritici sp. nov., a novel actinomycete isolated from rhizosphere soil of wheat (Triticum aestivum L.). Antonie Van Leeuwenhoek. 2019 May;112(5):765-773. doi: 10.1007/s10482-018-01210-2. Epub 2018 Dec 7. PMID: 30536164.
5feba86346cb10d30511c5a01861cbd7	0	0	0	0	0	0	0	0	0	0	0	11	0	0	0	0	0	0	0	0	0	11	Flavisolibacter	Bacteroidetes	Copiotrophic	Yes	1	Li YD, Zhou XK, Mo MH, Jiao JY, Yang DQ, Li WJ, Zhang TK, Qin SC, Duan YQ. Flavisolibacter nicotianae sp. nov., isolated from rhizosphere soil of Nicotiana tabacum L. Int J Syst Evol Microbiol. 2019 Jul;69(7):2082-2088. doi: 10.1099/ijsem.0.003440. Epub 2019 May 17. PMID: 31099732.	2	Liao, J., Xu, Q., Xu, H., Huang, D., 2019. Natural Farming Improves Soil Quality and Alters Microbial Diversity in a Cabbage Field in Japan. Sustainability 11, 3131. https://doi.org/10.3390/su11113131
bf60557a82b061c7d97237ae23ca2d5f	0	0	0	0	0	0	0	0	0	0	0	0	0	0	11	0	0	0	0	0	0	11	Flavisolibacter	Bacteroidetes	Copiotrophic	Yes	1	Li YD, Zhou XK, Mo MH, Jiao JY, Yang DQ, Li WJ, Zhang TK, Qin SC, Duan YQ. Flavisolibacter nicotianae sp. nov., isolated from rhizosphere soil of Nicotiana tabacum L. Int J Syst Evol Microbiol. 2019 Jul;69(7):2082-2088. doi: 10.1099/ijsem.0.003440. Epub 2019 May 17. PMID: 31099732.	2	Liao, J., Xu, Q., Xu, H., Huang, D., 2019. Natural Farming Improves Soil Quality and Alters Microbial Diversity in a Cabbage Field in Japan. Sustainability 11, 3131. https://doi.org/10.3390/su11113131
96eead4726664e5b6d9098bf2e97ef7c	0	0	0	0	0	0	0	0	0	11	0	0	0	0	0	0	0	0	0	0	0	11	Runella	Bacteroidetes	Copiotrophic	Yes	1	Ryu SH, Nguyen TTH, Park W, Kim CJ, Jeon CO. Runella limosa sp. nov., isolated from activated sludge. Int J Syst Evol Microbiol. 2006 Dec;56(Pt 12):2757-2760. doi: 10.1099/ijs.0.64460-0. PMID: 17158973.	2	Wolińska, A., Kuźniar, A., Gałązka, A., 2020. Biodiversity in the Rhizosphere of Selected Winter Wheat (Triticum aestivum L.) Cultivars—Genetic and Catabolic Fingerprinting. Agronomy 10, 953. https://doi.org/10.3390/agronomy10070953
fccbdff8fac6bb4a77fa3e3d96e7ec2a	0	0	0	0	0	0	0	0	0	0	0	11	0	0	0	0	0	0	0	0	0	11	Chryseobacterium	Bacteroidetes	Copiotrophic	Yes	1	Szoboszlay S, Atzél B, Kukolya J, Tóth EM, Márialigeti K, Schumann P, Kriszt B. Chryseobacterium hungaricum sp. nov., isolated from hydrocarbon-contaminated soil. Int J Syst Evol Microbiol. 2008 Dec;58(Pt 12):2748-54. doi: 10.1099/ijs.0.65847-0. PMID: 19060052.	2	Cho SH, Lee KS, Shin DS, Han JH, Park KS, Lee CH, Park KH, Kim SB. Four new species of Chryseobacterium from the rhizosphere of coastal sand dune plants, Chryseobacterium elymi sp. nov., Chryseobacterium hagamense sp. nov., Chryseobacterium lathyri sp. nov. and Chryseobacterium rhizosphaerae sp. nov. Syst Appl Microbiol. 2010 Apr;33(3):122-7. doi: 10.1016/j.syapm.2009.12.004. Epub 2010 Feb 24. PM…
08f8d83d9566e6477feaa25a1a3ca5e5	0	9	0	0	24	0	23	0	12	0	29	0	0	0	0	29	0	23	16	0	0	165	Uncultured Actinomyceales	Actinobacteria	Copiotrophic and oligotrophic	-	1	Adrian Ho, D. Paolo Di Lonardo, Paul L. E. Bodelier, Revisiting life strategy concepts in environmental microbial ecology, FEMS Microbiology Ecology, Volume 93, Issue 3, March 2017, fix006, https://doi.org/10.1093/femsec/fix006	2
7ddb617321622a7b4a25b4c840b679e5	0	17	12	0	0	0	24	0	0	0	8	0	0	0	0	0	0	0	0	0	0	61	Uncultured Actinomyceales	Actinobacteria	Copiotrophic and oligotrophic	-	1	Adrian Ho, D. Paolo Di Lonardo, Paul L. E. Bodelier, Revisiting life strategy concepts in environmental microbial ecology, FEMS Microbiology Ecology, Volume 93, Issue 3, March 2017, fix006, https://doi.org/10.1093/femsec/fix006	2
47bbdeba32dea85cde64a9f41452e659	0	0	0	0	0	0	0	10	0	0	17	0	0	0	0	0	0	0	0	0	0	27	Uncultured Synergistes	Synergistes	Copiotrophic and oligotrophic	-	1	Jumas-Bilak, E., Marchandin, H., 2014. The Phylum Synergistetes, in: Rosenberg, E., DeLong, E.F., Lory, S., Stackebrandt, E., Thompson, F. (Eds.), The Prokaryotes: Other Major Lineages of Bacteria and The Archaea. Springer, Berlin, Heidelberg, pp. 931–954. https://doi.org/10.1007/978-3-642-38954-2_384	2
8ddbb3178f5914430e618be0b90c742a	0	0	0	0	0	0	0	0	0	0	0	23	0	0	0	0	0	0	0	0	0	23	Uncultured Synergistes	Synergistes	Copiotrophic and oligotrophic	-	1	Jumas-Bilak, E., Marchandin, H., 2014. The Phylum Synergistetes, in: Rosenberg, E., DeLong, E.F., Lory, S., Stackebrandt, E., Thompson, F. (Eds.), The Prokaryotes: Other Major Lineages of Bacteria and The Archaea. Springer, Berlin, Heidelberg, pp. 931–954. https://doi.org/10.1007/978-3-642-38954-2_384	2
d074f964402f603006f7a6998a692707	0	0	0	0	0	0	0	0	0	0	0	14	0	0	0	0	0	0	0	0	0	14	Uncultured Actinobacterium	Actinobacteria	Copiotrophic and oligotrophic	-	1	Adrian Ho, D. Paolo Di Lonardo, Paul L. E. Bodelier, Revisiting life strategy concepts in environmental microbial ecology, FEMS Microbiology Ecology, Volume 93, Issue 3, March 2017, fix006, https://doi.org/10.1093/femsec/fix006	2
772b8c6d97103d583a85948a151a1814	0	0	0	0	0	0	0	0	0	0	0	14	0	0	0	0	0	0	0	0	0	14	Uncultured Synergistetes	Synergistetes	Copiotrophic and oligotrophic	-	1	Jumas-Bilak, E., Marchandin, H., 2014. The Phylum Synergistetes, in: Rosenberg, E., DeLong, E.F., Lory, S., Stackebrandt, E., Thompson, F. (Eds.), The Prokaryotes: Other Major Lineages of Bacteria and The Archaea. Springer, Berlin, Heidelberg, pp. 931–954. https://doi.org/10.1007/978-3-642-38954-2_384	2
[truncated: 111 more rows]

## Sheet: XLSTAT_20220321_100242_1_HID
1	0	1.25	72	1	0	2.25	89.5	1	0	3.25	79
2	1	1.24928	68	2	1	2.24928	78.5	2	1	3.24928	63
3	2	1.24857	72	3	2	2.24857	89.5	3	2	3.24857	79
4	3	1.24785	68	4	3	2.24785	78.5	4	3	3.24785	63
5	4	1.24714	72	5	4	2.24714	89.5	5	4	3.24714	79
6	5	1.24642	68	6	5	2.24642	78.5	6	5	3.24642	63
[truncated: 694 more rows]

## Sheet: XLSTAT_20220321_095152_1_HID
1	0	1.25	72	1	0	1.25	89.5	1	0	1.25	79
[truncated: 699 more rows]
